# Supplementary material for: ScWRKY6 Interacts With ScSAG39 to Regulate Immune Homeostasis by Transcriptional Control of ScPR1
Source: Plant Biotechnol J. 2025 Nov 7;24(3):1766–8. doi: 10.1111/pbi.70444 (PMC12946490; doi:10.1111/pbi.70444)
Supplement: Supplementary file 1 — Tables S1–S6. pbi70444‐sup‐0001‐TableS1–S6.xlsx. [file PBI-24-1766-s002.xlsx]

## Sheet: Table S1
Table S1 Predicted putative nuclear export signals and nuclear localization signals of the ScWRKY6 protein
Name	Type	Position	Sequence
NES1	Nuclear export signal	188-202	GTGTMSSARSFLSSL
NES2	Nuclear export signal	190-204	GTMSSARSFLSSLSM
NLS1	Nuclear localization signal	256-266	RCHCSKRSRKL
NLS2	Nuclear localization signal	315-348	RGCPARKHVERCVDDSSMLIVTYEGEHNHTRMPT

## Sheet: Table S2
Table S2 Transcriptome sequencing and assembly statistics
Samples	CleanData (bp)	Q20 (%)	Q30 (%)	Unique_Mapped (%)	Multiple_Mapped (%)	Total_Mapped (%)
WT-CK1	5167664246	5083379038 (98.37%)	4911300663 (95.04%)	32130479 (91.76%)	730722 (2.09%)	32861201 (93.85%)
WT-CK2	5007638511	4922745841 (98.30%)	4754745675 (94.95%)	30220761 (91.46%)	668700 (2.02%)	30889461 (93.48%)
WT-CK3	6184294336	6092969230 (98.52%)	5902907297 (95.45%)	37290653 (92.80%)	901393 (2.24%)	38192046 (95.04%)
WT-T1	5612840600	5515198913 (98.26%)	5323534327 (94.85%)	34114931 (90.50%)	759227 (2.01%)	34874158 (92.51%)
WT-T2	5798795515	5699533230 (98.29%)	5502780029 (94.90%)	34805888 (89.65%)	811154 (2.09%)	35617042 (91.74%)
WT-T3	5706568999	5614977497 (98.39%)	5431001975 (95.17%)	35977707 (93.24%)	782332 (2.03%)	36760039 (95.27%)
ScWRKY6-CK1	5277557896	5185617141 (98.26%)	5004279892 (94.82%)	31960937 (89.53%)	711663 (1.99%)	32672600 (91.52%)
ScWRKY6-CK2	5532573773	5444182227 (98.40%)	5266904259 (95.20%)	33809492 (91.11%)	730961 (1.97%)	34540453 (93.08%)
ScWRKY6-CK3	5328421834	5247310502 (98.48%)	5084598708 (95.42%)	31788506 (89.76%)	733248 (2.07%)	32521754 (91.84%)
ScWRKY6-T1	5402485806	5316350489 (98.41%)	5140697346 (95.15%)	32477791 (89.61%)	642433 (1.77%)	33120224 (91.39%)
ScWRKY6-T2	5447242541	5350446320 (98.22%)	5161825562 (94.76%)	32438215 (91.86%)	710815 (2.01%)	33149030 (93.88%)
ScWRKY6-T3	5188273063	5093008685 (98.16%)	4909166816 (94.62%)	30808906 (89.61%)	644258 (1.87%)	31453164 (91.48%)

## Sheet: Table S3
Table S3 KEGG enrichment of upregulated DEGs in WT-CK_vs_WT-T and ScWRKY6-CK_vs_ScWRKY6-T
Upregulated DEGs in ScWRKY6-CK_vs_ScWRKY6-T						Upregulated DEGs in WT-CK_vs_WT-T
Pathway ID	Pathway	Count	Pvalue	Genes	GeneRatio	Pathway ID	Pathway	Count	Pvalue	Genes	GeneRatio
ko01110	Biosynthesis of secondary metabolites	165	7.63457e-17	AGIS_Os01g008360(ACS7);AGIS_Os01g008710(CKX2);AGIS_Os01g009800(CYP710A1);AGIS_Os01g013990(PER72);AGIS_Os01g017800(PLDZETA1);AGIS_Os01g019060(PER1);AGIS_Os01g019140(PER1);AGIS_Os01g019150(PER1);AGIS_Os01g023830(PER24);AGIS_Os01g031510(--);AGIS_Os01g034740(ALDH2C4);AGIS_Os01g035290(TOGT1);AGIS_Os01g037760(cysG);AGIS_Os01g040080(PKP2);AGIS_Os01g051310(ISPE);AGIS_Os01g052270(BGLU2);AGIS_Os01g055180(P…	0.0898693	ko01110	Biosynthesis of secondary metabolites	321	9.20523e-08	AGIS_Os01g000710(DXR);AGIS_Os01g005430(PDC1);AGIS_Os01g008710(CKX2);AGIS_Os01g009800(CYP710A1);AGIS_Os01g010940(KPHMT1);AGIS_Os01g012880(GGPPS1);AGIS_Os01g013990(PER72);AGIS_Os01g014610(PER24);AGIS_Os01g015050(HISN2);AGIS_Os01g016520(PER2);AGIS_Os01g019140(PER1);AGIS_Os01g019270(LPD1);AGIS_Os01g021770(FK);AGIS_Os01g023680(SPP1);AGIS_Os01g024890(CYP734A6);AGIS_Os01g027000(BGLU1);AGIS_Os01g028920(K…	0.174837
ko00904	Diterpenoid biosynthesis	17	2.55401e-09	AGIS_Os02g031940(CYP76M8);AGIS_Os02g031980(CYP76M7);AGIS_Os02g032010(KSL7);AGIS_Os02g032060(CYP71Z7);AGIS_Os02g032080(CPS2);AGIS_Os02g032130(CYP76M6);AGIS_Os02g032140(KSL7);AGIS_Os04g007860(CPS4);AGIS_Os04g007880(CYP99A3);AGIS_Os04g007950(Os04g0179200);AGIS_Os04g007960(Os04g0179200);AGIS_Os04g008020(KSL4);AGIS_Os04g008120(CYP99A2);AGIS_Os06g033150(CYP701A9);AGIS_Os06g033220(CYP701A8);AGIS_Os11g02…	0.293103	ko01100	Metabolic pathways	489	1.4806e-05	AGIS_Os01g000710(DXR);AGIS_Os01g003790(SQD2);AGIS_Os01g004640(GGT3);AGIS_Os01g005430(PDC1);AGIS_Os01g006260(RFS);AGIS_Os01g006630(P4H7);AGIS_Os01g007430(CK1);AGIS_Os01g009560(PPC3);AGIS_Os01g009800(CYP710A1);AGIS_Os01g010940(KPHMT1);AGIS_Os01g012880(GGPPS1);AGIS_Os01g013990(PER72);AGIS_Os01g014610(PER24);AGIS_Os01g015050(HISN2);AGIS_Os01g016180(Os01g0290600);AGIS_Os01g016520(PER2);AGIS_Os01g01798…	0.157134
ko00940	Phenylpropanoid biosynthesis	32	2.57703e-07	AGIS_Os01g013990(PER72);AGIS_Os01g019060(PER1);AGIS_Os01g019140(PER1);AGIS_Os01g019150(PER1);AGIS_Os01g023830(PER24);AGIS_Os01g034740(ALDH2C4);AGIS_Os01g059540(4CLL5);AGIS_Os01g059550(4CLL6);AGIS_Os01g064400(Sb03g046810);AGIS_Os02g007200(4CL3);AGIS_Os02g008080(CAD2);AGIS_Os02g023600(CYP73A14);AGIS_Os02g037010(ZB8);AGIS_Os02g037020(ZB8);AGIS_Os02g054020(PER64);AGIS_Os03g001930(GSVIVT00037159001);A…	0.137931	ko00500	Starch and sucrose metabolism	47	0.000111114	AGIS_Os01g023680(SPP1);AGIS_Os01g027000(BGLU1);AGIS_Os01g052280(BGLU3);AGIS_Os01g059240(BGLU4);AGIS_Os01g062650(HXK3);AGIS_Os02g003690(At5g58090);AGIS_Os02g004070(SPP2);AGIS_Os02g053770(SUS6);AGIS_Os03g009600(BGLU6);AGIS_Os03g018870(GLU1);AGIS_Os03g023970(TPP9);AGIS_Os03g025270(SUS1);AGIS_Os03g042940(BGLU8);AGIS_Os03g043730(PGM1);AGIS_Os04g021150(SUS5);AGIS_Os04g034630(BGLU9);AGIS_Os04g034650(BGL…	0.236181
ko01100	Metabolic pathways	201	4.293e-06	AGIS_Os01g008360(ACS7);AGIS_Os01g009800(CYP710A1);AGIS_Os01g013990(PER72);AGIS_Os01g016700(BXL2);AGIS_Os01g017800(PLDZETA1);AGIS_Os01g017930(PME41);AGIS_Os01g017980(PECS-1.1);AGIS_Os01g019060(PER1);AGIS_Os01g019140(PER1);AGIS_Os01g019150(PER1);AGIS_Os01g022000(Os01g0357100);AGIS_Os01g023210(GSTF1);AGIS_Os01g023470(GST1);AGIS_Os01g023830(PER24);AGIS_Os01g031510(--);AGIS_Os01g037760(cysG);AGIS_Os01…	0.0645887	ko00900	Terpenoid backbone biosynthesis	18	0.00133689	AGIS_Os01g000710(DXR);AGIS_Os01g012880(GGPPS1);AGIS_Os01g038570(IMCEL2);AGIS_Os01g043540(FPS);AGIS_Os01g051310(ISPE);AGIS_Os02g000960(MVD2);AGIS_Os02g008970(NUS1);AGIS_Os02g035020(ISPG);AGIS_Os02g041050(ISPF);AGIS_Os03g008300(NUS1);AGIS_Os04g049820(FPS);AGIS_Os05g044500(SPS2);AGIS_Os06g003900(TKT2);AGIS_Os06g005890(At2g17570);AGIS_Os07g032090(IPI1);AGIS_Os09g039230(FTA);AGIS_Os12g000480(Os01g0832…	0.290323
ko04626	Plant-pathogen interaction	32	7.29578e-05	AGIS_Os01g003220(CML16);AGIS_Os01g024220(PRMS);AGIS_Os01g024250(PRMS);AGIS_Os02g026820(--);AGIS_Os02g052180(KCS12);AGIS_Os03g005480(KCS20);AGIS_Os03g007080(FDH);AGIS_Os03g010170(CUT1);AGIS_Os03g023640(KCS12);AGIS_Os03g047570(CNGC2);AGIS_Os04g000700(HSP82);AGIS_Os04g001630(CUT1);AGIS_Os05g021140(CML21);AGIS_Os05g037170(CNGC4);AGIS_Os05g039610(RBOHF);AGIS_Os05g044650(WRKY22);AGIS_Os06g044460(RPM1);…	0.10596	ko00710	Carbon fixation in photosynthetic organisms	18	0.0776666	AGIS_Os01g009560(PPC3);AGIS_Os01g045210(MODA);AGIS_Os01g046600(ME1);AGIS_Os01g056840(OsI_04558);AGIS_Os02g042380(At1g32060);AGIS_Os03g002650(GAPB);AGIS_Os03g014010(OsI_10887);AGIS_Os03g027980(PPDK2);AGIS_Os04g013580(At3g55800);AGIS_Os04g033420(GAPA);AGIS_Os05g036560(At1g56190);AGIS_Os06g003090(TKL-2);AGIS_Os07g000760(GGAT1);AGIS_Os07g006730(RPI3);AGIS_Os08g041740(MDH1);AGIS_Os09g040820(TPIP1);AGI…	0.195652
ko00062	Fatty acid elongation	11	0.000109321	AGIS_Os02g052180(KCS12);AGIS_Os03g005480(KCS20);AGIS_Os03g007080(FDH);AGIS_Os03g010170(CUT1);AGIS_Os03g023640(KCS12);AGIS_Os04g001630(CUT1);AGIS_Os04g035450(KCR1);AGIS_Os08g027760(PAS2A);AGIS_Os09g026770(KCS17);AGIS_Os10g027040(KCS12);AGIS_Os11g032400(KCS20)	0.196429	ko01200	Carbon metabolism	52	0.0790301	AGIS_Os01g009560(PPC3);AGIS_Os01g019270(LPD1);AGIS_Os01g040080(PKP2);AGIS_Os01g044160(GDCSP);AGIS_Os01g045210(MODA);AGIS_Os01g046600(ME1);AGIS_Os01g056840(OsI_04558);AGIS_Os01g062650(HXK3);AGIS_Os02g001440(CATA);AGIS_Os02g006480(GDH2);AGIS_Os02g028610(ACS);AGIS_Os02g031410(GLYR1);AGIS_Os02g038810(GDH3);AGIS_Os02g042380(At1g32060);AGIS_Os02g046020(Os02g0739600);AGIS_Os03g000040(PRS1);AGIS_Os03g002…	0.167203
ko00360	Phenylalanine metabolism	8	0.00607042	AGIS_Os02g006220(HPD);AGIS_Os02g037010(ZB8);AGIS_Os02g037020(ZB8);AGIS_Os04g008470(At4g34880);AGIS_Os05g030840(ZB8);AGIS_Os06g020820(At1g31672);AGIS_Os08g003470(TDC1);AGIS_Os08g003490(TDC1)	0.148148	ko00010	Glycolysis / Gluconeogenesis	34	0.006687	AGIS_Os01g005430(PDC1);AGIS_Os01g019270(LPD1);AGIS_Os01g040080(PKP2);AGIS_Os01g055150(AKR4C10);AGIS_Os01g056840(OsI_04558);AGIS_Os01g062650(HXK3);AGIS_Os02g028610(ACS);AGIS_Os02g038540(ALDH3F1);AGIS_Os02g038610(ALDH3F1);AGIS_Os02g043740(PFP-ALPHA);AGIS_Os02g045090(ALDH2B7);AGIS_Os02g046020(Os02g0739600);AGIS_Os03g014010(OsI_10887);AGIS_Os03g016990(AAE7);AGIS_Os03g027980(PPDK2);AGIS_Os03g043730(PG…	0.21118
ko00901	Indole alkaloid biosynthesis	2	0.0149127	AGIS_Os08g003470(TDC1);AGIS_Os08g003490(TDC1)	0.5	ko00906	Carotenoid biosynthesis	9	0.0372129	AGIS_Os03g002320(CA2);AGIS_Os03g007290(PDS1);AGIS_Os07g004740(NCED4);AGIS_Os07g016320(Os07g0282300);AGIS_Os08g034070(CYP707A6);AGIS_Os09g034820(CYP707A7);AGIS_Os09g042640(PSY3);AGIS_Os10g032980(CYP97C1);AGIS_Os12g039790(PSY2)	0.264706
ko01040	Biosynthesis of unsaturated fatty acids	6	0.0244752	AGIS_Os02g043940(DES2);AGIS_Os04g035450(KCR1);AGIS_Os07g019840(DES2);AGIS_Os07g019850(DES2);AGIS_Os08g008650(Os08g0199400);AGIS_Os08g027760(PAS2A)	0.136364	ko00030	Pentose phosphate pathway	15	0.0194085	AGIS_Os01g056840(OsI_04558);AGIS_Os02g043740(PFP-ALPHA);AGIS_Os03g000040(PRS1);AGIS_Os03g014010(OsI_10887);AGIS_Os03g017990(G6PD4);AGIS_Os03g026380(G6PD1);AGIS_Os03g026740(Os03g0416500);AGIS_Os03g043730(PGM1);AGIS_Os06g003090(TKL-2);AGIS_Os06g013070(Os06g0256500);AGIS_Os06g019810(PFP-ALPHA);AGIS_Os07g006730(RPI3);AGIS_Os10g009260(PGMP);AGIS_Os11g006010(ALDP);MSTRG.37650(G6PD6)	0.241935
ko00965	Betalain biosynthesis	2	0.0347973	AGIS_Os08g003470(TDC1);AGIS_Os08g003490(TDC1)	0.333333	ko00130	Ubiquinone and other terpenoid-quinone biosynthesis	16	0.00237848	AGIS_Os01g059540(4CLL5);AGIS_Os01g059550(4CLL6);AGIS_Os02g006220(HPD);AGIS_Os02g017820(NAAT1);AGIS_Os02g035140(--);AGIS_Os02g042330(4CL2);AGIS_Os04g037440(MENG);AGIS_Os05g021970(CYP73A2);AGIS_Os07g006870(ARSM2);AGIS_Os08g002560(AAE14);AGIS_Os08g013300(4CL1);AGIS_Os08g021070(PPT1);AGIS_Os08g032010(4CL5);AGIS_Os10g035610(4CLL2);AGIS_Os11g029670(NAAT1);AGIS_Os11g036740(NAAT1)	0.290909
ko00040	Pentose and glucuronate interconversions	8	0.0881077	AGIS_Os01g017930(PME41);AGIS_Os01g017980(PECS-1.1);AGIS_Os03g034950(UGD2);AGIS_Os03g051650(ADPG2);AGIS_Os05g025520(PME41);AGIS_Os05g033220(AKR4C10);AGIS_Os08g032130(PME32);AGIS_Os08g040220(SDH)	0.0898876	ko00908	Zeatin biosynthesis	11	0.0114243	AGIS_Os01g008710(CKX2);AGIS_Os02g009670(UGT73C3);AGIS_Os03g051880(IPT5);AGIS_Os04g041310(CISZOG1);AGIS_Os04g041990(CISZOG1);AGIS_Os05g007260(UGT73E1);AGIS_Os05g026710(CKX9);AGIS_Os06g047240(IPT9);AGIS_Os08g033120(CKX11);AGIS_Os09g030360(CYP735A2);AGIS_Os10g027880(CKX3)	0.289474
ko00053	Ascorbate and aldarate metabolism	7	0.0772048	AGIS_Os02g038610(ALDH3F1);AGIS_Os03g034950(UGD2);AGIS_Os04g025450(GULLO5);AGIS_Os05g033220(AKR4C10);AGIS_Os08g001200(GULLO6);AGIS_Os09g033350(ALDH7B4);AGIS_Os09g038360(GAE6)	0.0972222	ko00920	Sulfur metabolism	9	0.145329	AGIS_Os01g040670(GLY3);AGIS_Os02g006100(STR1);AGIS_Os03g008270(SAT4);AGIS_Os03g008720(APK3);AGIS_Os04g000980(APS2);AGIS_Os07g028720(APR1);AGIS_Os07g033050(At4g05090);AGIS_Os07g033060(At4g05090);AGIS_Os11g035930(APK3)	0.204545
ko00350	Tyrosine metabolism	5	0.129265	AGIS_Os02g006220(HPD);AGIS_Os02g008880(FAH);AGIS_Os06g020820(At1g31672);AGIS_Os08g003470(TDC1);AGIS_Os08g003490(TDC1)	0.0961538	ko00630	Glyoxylate and dicarboxylate metabolism	18	0.0844649	AGIS_Os01g019270(LPD1);AGIS_Os01g044160(GDCSP);AGIS_Os02g001440(CATA);AGIS_Os02g006480(GDH2);AGIS_Os02g028610(ACS);AGIS_Os02g031410(GLYR1);AGIS_Os03g016990(AAE7);AGIS_Os03g045780(SHM1);AGIS_Os04g000580(HPR3);AGIS_Os04g036040(PGLP1A);AGIS_Os04g046910(GLO2);AGIS_Os04g046930(GDCST);AGIS_Os06g025560(Os06g0486800);AGIS_Os06g041590(GDH2);AGIS_Os07g000760(GGAT1);AGIS_Os07g038070(GLO4);AGIS_Os10g030490(G…	0.193548
ko04016	MAPK signaling pathway - plant	19	0.0119501	AGIS_Os01g024220(PRMS);AGIS_Os01g024250(PRMS);AGIS_Os01g034020(PP2C06);AGIS_Os01g039770(Os01g0656200);AGIS_Os03g014130(PP2C30);AGIS_Os03g056240(ERF.C.3);AGIS_Os05g028730(Cht2);AGIS_Os05g039610(RBOHF);AGIS_Os05g043710(PP2C51);AGIS_Os05g044650(WRKY22);AGIS_Os06g046950(Cht3);AGIS_Os07g002270(PRMS);AGIS_Os07g002520(PRMS);AGIS_Os07g002540(PRMS);AGIS_Os07g002660(PRMS);AGIS_Os08g032450(RBOHE);AGIS_Os09g…	0.0904762	ko00052	Galactose metabolism	17	0.00819941	AGIS_Os01g006260(RFS);AGIS_Os01g062650(HXK3);AGIS_Os03g043730(PGM1);AGIS_Os04g033370(Galm);AGIS_Os04g039690(IVR1);AGIS_Os04g050470(CIN5);AGIS_Os05g008250(HXK7);AGIS_Os05g040580(Os05g0539400);AGIS_Os06g006390(RFS6);AGIS_Os06g042180(Os06g0675700);AGIS_Os08g005090(--);AGIS_Os08g035840(RFS1);AGIS_Os09g011380(--);AGIS_Os09g016140(CIN7);AGIS_Os09g042430(UGPA);AGIS_Os10g005170(GALM);AGIS_Os10g009260(PGM…	0.253731
ko00999	Biosynthesis of various plant secondary metabolites	9	0.0215469	AGIS_Os01g035290(TOGT1);AGIS_Os01g052270(BGLU2);AGIS_Os03g046690(BACOVA_02659);AGIS_Os03g046730(BACOVA_02659);AGIS_Os04g034650(BGLU10);AGIS_Os07g044440(NAS3);AGIS_Os08g036970(BGLU27);AGIS_Os09g038990(BGLU32);AGIS_Os10g001290(Os10g0113000)	0.1125	ko00053	Ascorbate and aldarate metabolism	18	0.00779622	AGIS_Os01g042250(GULLO3);AGIS_Os01g055150(AKR4C10);AGIS_Os02g038540(ALDH3F1);AGIS_Os02g038610(ALDH3F1);AGIS_Os02g045090(ALDH2B7);AGIS_Os02g050210(GAE1);AGIS_Os03g031330(GULLO6);AGIS_Os04g012220(APX3);AGIS_Os05g001580(DHAR1);AGIS_Os05g033220(AKR4C10);AGIS_Os06g032510(Os06g0561000);AGIS_Os08g038180(APX6);AGIS_Os08g038520(GAE6);AGIS_Os09g041120(APX4);AGIS_Os11g003710(GLDH1);AGIS_Os11g007320(ALDH3H1)…	0.25
ko00910	Nitrogen metabolism	8	0.000841897	AGIS_Os01g022000(Os01g0357100);AGIS_Os02g038810(GDH3);AGIS_Os02g048530(NAR-7);AGIS_Os03g043740(GLN1-3);AGIS_Os03g050470(GDH1);AGIS_Os04g040330(GDH2);AGIS_Os05g042110(Os05g0555600);AGIS_Os08g033700(NIA1)	0.2	ko00904	Diterpenoid biosynthesis	19	0.000180254	AGIS_Os01g047760(GA2OX3);AGIS_Os02g015710(CPS1);AGIS_Os02g031940(CYP76M8);AGIS_Os02g032010(KSL7);AGIS_Os02g032060(CYP71Z7);AGIS_Os02g032130(CYP76M6);AGIS_Os03g055990(GA20OX1);AGIS_Os04g007860(CPS4);AGIS_Os04g007880(CYP99A3);AGIS_Os04g007950(Os04g0179200);AGIS_Os04g007960(Os04g0179200);AGIS_Os04g008120(CYP99A2);AGIS_Os05g010060(GA2OX1);AGIS_Os06g000950(KAO);AGIS_Os06g033150(CYP701A9);AGIS_Os06g033…	0.327586
ko00906	Carotenoid biosynthesis	7	0.00148489	AGIS_Os02g042860(NCED1);AGIS_Os03g038090(NCED3);AGIS_Os04g040800(CCD7);AGIS_Os07g004740(NCED4);AGIS_Os10g032030(BETA-OHASE);AGIS_Os10g032980(CYP97C1);AGIS_Os12g038970(NCED5)	0.205882	ko00480	Glutathione metabolism	32	0.00184567	AGIS_Os01g004640(GGT3);AGIS_Os01g023110(GST4);AGIS_Os01g063390(GSTU8);AGIS_Os01g063410(HSP26-A);AGIS_Os01g063420(PRP1);AGIS_Os01g063440(GSTU8);AGIS_Os02g023480(GGCT2;2);AGIS_Os03g015320(Os03g0283200);AGIS_Os03g017990(G6PD4);AGIS_Os03g026380(G6PD1);AGIS_Os04g012220(APX3);AGIS_Os04g032490(GGCT2;3);AGIS_Os05g001580(DHAR1);AGIS_Os05g004510(GSTF1);AGIS_Os05g043740(IDH1);AGIS_Os06g002600(RNR2B);AGIS_Os…	0.231884
ko04075	Plant hormone signal transduction	26	0.00776252	AGIS_Os01g024220(PRMS);AGIS_Os01g024250(PRMS);AGIS_Os01g034020(PP2C06);AGIS_Os01g039770(Os01g0656200);AGIS_Os01g056910(BZIP12);AGIS_Os03g007040(TIFY11A);AGIS_Os03g014130(PP2C30);AGIS_Os03g056240(ERF.C.3);AGIS_Os04g028480(TIFY9);AGIS_Os05g004690(Os05g0150500);AGIS_Os05g043710(PP2C51);AGIS_Os06g005820(IAA20);AGIS_Os06g044110(XTH25);AGIS_Os07g002270(PRMS);AGIS_Os07g002520(PRMS);AGIS_Os07g002540(PRMS…	0.0852459	ko00230	Purine metabolism	24	0.00470854	AGIS_Os01g056700(At2g26230);AGIS_Os01g058580(At1g74260);AGIS_Os02g007360(HDDC2);AGIS_Os03g000040(PRS1);AGIS_Os03g008720(APK3);AGIS_Os03g018140(V2);AGIS_Os03g043730(PGM1);AGIS_Os04g000980(APS2);AGIS_Os04g038240(ADK2);AGIS_Os04g051920(ALN);AGIS_Os05g005810(CRSH2);AGIS_Os06g002600(RNR2B);AGIS_Os06g002770(NUDT14);AGIS_Os06g005980(RNR1);AGIS_Os07g037820(RSH3);AGIS_Os08g000770(Os08g0109300);AGIS_Os08g0…	0.237624
ko00592	alpha-Linolenic acid metabolism	8	0.0138077	AGIS_Os02g008690(LOX2.3);AGIS_Os03g010620(CYP74A2);AGIS_Os04g026610(CEQORH);AGIS_Os05g000230(SAMT);AGIS_Os06g009900(OPR1);AGIS_Os08g036940(CM-LOX1);AGIS_Os08g036960(CM-LOX2);AGIS_Os12g023010(DOX1)	0.129032	ko04075	Plant hormone signal transduction	58	0.00602294	AGIS_Os01g006980(IAA1);AGIS_Os01g024250(PRMS);AGIS_Os01g034020(PP2C06);AGIS_Os01g038960(D8);AGIS_Os01g044800(BRI1);AGIS_Os01g050040(GH3.1);AGIS_Os01g056200(LG2);AGIS_Os02g048170(BZIP23);AGIS_Os02g048390(--);AGIS_Os02g050650(RR23);AGIS_Os02g051440(IAA9);AGIS_Os02g052560(IAA10);AGIS_Os02g053640(RR3);AGIS_Os03g007040(TIFY11A);AGIS_Os03g007060(TIFY11B);AGIS_Os03g014130(PP2C30);AGIS_Os03g037210(IAA12)…	0.190164
ko00591	Linoleic acid metabolism	4	0.0175946	AGIS_Os02g008690(LOX2.3);AGIS_Os03g045800(LOX1.1);AGIS_Os08g036940(CM-LOX1);AGIS_Os08g036960(CM-LOX2)	0.2	ko00903	Limonene and pinene degradation	4	0.0160237	AGIS_Os02g038540(ALDH3F1);AGIS_Os02g038610(ALDH3F1);AGIS_Os02g045090(ALDH2B7);AGIS_Os11g007320(ALDH3H1)	0.5
ko00010	Glycolysis / Gluconeogenesis	15	0.0189383	AGIS_Os01g040080(PKP2);AGIS_Os02g038610(ALDH3F1);AGIS_Os02g043740(PFP-ALPHA);AGIS_Os03g018920(PGM1);AGIS_Os03g040390(PKP1);AGIS_Os03g052610(mipp1);AGIS_Os04g034260(PFK2);AGIS_Os05g033220(AKR4C10);AGIS_Os05g039330(PFK3);AGIS_Os06g012320(Os06g0246500);AGIS_Os06g041300(FBP);AGIS_Os06g041630(PGK3);AGIS_Os08g030690(LTA2);AGIS_Os09g020530(PFP-ALPHA);AGIS_Os09g033350(ALDH7B4)	0.0931677	ko00620	Pyruvate metabolism	23	0.0209939	AGIS_Os01g009560(PPC3);AGIS_Os01g019270(LPD1);AGIS_Os01g040080(PKP2);AGIS_Os01g045210(MODA);AGIS_Os01g046600(ME1);AGIS_Os01g055150(AKR4C10);AGIS_Os02g015840(At1g67280);AGIS_Os02g028610(ACS);AGIS_Os02g038540(ALDH3F1);AGIS_Os02g038610(ALDH3F1);AGIS_Os02g045090(ALDH2B7);AGIS_Os02g046020(Os02g0739600);AGIS_Os03g016990(AAE7);AGIS_Os03g027980(PPDK2);AGIS_Os04g001860(Os04g0119400);AGIS_Os05g033220(AKR4C…	0.212963
ko00380	Tryptophan metabolism	8	0.0387813	AGIS_Os02g038610(ALDH3F1);AGIS_Os03g050150(Os03g0790900);AGIS_Os04g008470(At4g34880);AGIS_Os08g003470(TDC1);AGIS_Os08g003490(TDC1);AGIS_Os08g004980(COMT);AGIS_Os09g033350(ALDH7B4);AGIS_Os10g001700(ASMT3)	0.106667	ko00061	Fatty acid biosynthesis	13	0.0219445	AGIS_Os03g016380(MCAT);AGIS_Os04g027240(Os04g0379900);AGIS_Os04g032200(KAS12);AGIS_Os04g048670(KAS3B);AGIS_Os05g003150(LACS1);AGIS_Os06g003930(FATB);AGIS_Os06g005160(LACS4);AGIS_Os07g033240(At3g03980);AGIS_Os08g008650(Os08g0199400);AGIS_Os08g008710(OsI_28174);AGIS_Os09g018530(Os09g0277800);AGIS_Os10g025710(At3g03980);AGIS_Os11g003980(LACS6)	0.25
ko00908	Zeatin biosynthesis	5	0.0442992	AGIS_Os01g008710(CKX2);AGIS_Os04g041290(SB20O07.14);AGIS_Os04g041300(CISZOG1);AGIS_Os05g007260(UGT73E1);AGIS_Os10g008240(UGT73C5)	0.131579	ko00511	Other glycan degradation	7	0.0244818	AGIS_Os04g040680(At5g61540);AGIS_Os05g040580(Os05g0539400);AGIS_Os07g034610(HEXO2);AGIS_Os10g003660(At5g66150);AGIS_Os10g014720(FUC95A);AGIS_Os10g027090(Gba2);AGIS_Os11g027470(At5g13980)	0.318182
ko00561	Glycerolipid metabolism	9	0.0501036	AGIS_Os02g038610(ALDH3F1);AGIS_Os03g044150(DDB_G0269086);AGIS_Os03g053870(GPAT2);AGIS_Os04g047900(DGK5);AGIS_Os05g017560(GPAT3);AGIS_Os05g033220(AKR4C10);AGIS_Os05g041620(LPP2);AGIS_Os09g033350(ALDH7B4);AGIS_Os10g028650(AGAL1)	0.0967742	ko00240	Pyrimidine metabolism	16	0.0269429	AGIS_Os01g032990(CARB);AGIS_Os01g036770(ctps);AGIS_Os01g051820(PYD2);AGIS_Os01g063510(UMPS1);AGIS_Os02g007360(HDDC2);AGIS_Os02g045720(PYD1);AGIS_Os04g038050(Dctpp1);AGIS_Os05g043750(ctps);AGIS_Os06g000930(Os06g0109600);AGIS_Os06g002600(RNR2B);AGIS_Os06g005980(RNR1);AGIS_Os07g026370(PYD3);AGIS_Os08g036530(psuG);AGIS_Os08g038850(UKL2);AGIS_Os08g041310(URH1);AGIS_Os11g013870(UKL3)	0.228571
ko00220	Arginine biosynthesis	5	0.0534583	AGIS_Os02g038810(GDH3);AGIS_Os03g027930(NAGS2);AGIS_Os03g043740(GLN1-3);AGIS_Os03g050470(GDH1);AGIS_Os04g040330(GDH2)	0.125	ko01212	Fatty acid metabolism	20	0.0335571	AGIS_Os03g016380(MCAT);AGIS_Os04g001610(KCR1);AGIS_Os04g027240(Os04g0379900);AGIS_Os04g032200(KAS12);AGIS_Os04g035450(KCR1);AGIS_Os04g048670(KAS3B);AGIS_Os05g003150(LACS1);AGIS_Os06g003930(FATB);AGIS_Os06g005160(LACS4);AGIS_Os07g019840(DES2);AGIS_Os07g019850(DES2);AGIS_Os07g033240(At3g03980);AGIS_Os07g043340(IBR3);AGIS_Os08g008650(Os08g0199400);AGIS_Os08g008710(OsI_28174);AGIS_Os09g018530(Os09g02…	0.210526
ko00052	Galactose metabolism	7	0.0565003	AGIS_Os03g017830(GOLS1);AGIS_Os04g034260(PFK2);AGIS_Os05g039330(PFK3);AGIS_Os07g009420(RFS2);AGIS_Os08g035840(RFS1);AGIS_Os09g016170(CIN7);AGIS_Os10g028650(AGAL1)	0.104478	ko00770	Pantothenate and CoA biosynthesis	11	0.0335867	AGIS_Os01g010940(KPHMT1);AGIS_Os01g039410(Os05g0573700);AGIS_Os01g051820(PYD2);AGIS_Os02g038540(ALDH3F1);AGIS_Os02g038610(ALDH3F1);AGIS_Os02g045090(ALDH2B7);AGIS_Os02g045720(PYD1);AGIS_Os04g041490(BCAT5);AGIS_Os04g051110(PAO4);AGIS_Os07g026370(PYD3);AGIS_Os11g007320(ALDH3H1)	0.25
ko00250	Alanine, aspartate and glutamate metabolism	7	0.060329	AGIS_Os02g003170(Os02g0134400);AGIS_Os02g038810(GDH3);AGIS_Os03g043740(GLN1-3);AGIS_Os03g050470(GDH1);AGIS_Os04g040330(GDH2);AGIS_Os05g034770(At3g08860);AGIS_Os05g042110(Os05g0555600)	0.102941	ko00340	Histidine metabolism	6	0.0377948	AGIS_Os01g015050(HISN2);AGIS_Os02g038540(ALDH3F1);AGIS_Os02g038610(ALDH3F1);AGIS_Os02g045090(ALDH2B7);AGIS_Os03g013090(HISN4);AGIS_Os11g007320(ALDH3H1)	0.315789
ko00260	Glycine, serine and threonine metabolism	8	0.0675866	AGIS_Os03g018920(PGM1);AGIS_Os03g055370(AK1);AGIS_Os04g038140(THA1);AGIS_Os05g034770(At3g08860);AGIS_Os06g020820(At1g31672);AGIS_Os07g007080(TSA1);AGIS_Os09g020160(AKHSDH2);AGIS_Os09g033350(ALDH7B4)	0.0952381	ko00430	Taurine and hypotaurine metabolism	6	0.0377948	AGIS_Os01g004640(GGT3);AGIS_Os03g011390(GAD1);AGIS_Os04g012230(FMO1);AGIS_Os04g032410(GAD4);AGIS_Os08g033560(GAD1);AGIS_Os09g042020(FMO1)	0.315789
ko00402	Benzoxazinoid biosynthesis	2	0.0753949	AGIS_Os03g050730(BX1);AGIS_Os07g012020(Bx8)	0.222222	ko03450	Non-homologous end-joining	4	0.0382824	AGIS_Os02g026100(RAD50);AGIS_Os05g040650(FEN1A);AGIS_Os06g011640(POLL);AGIS_Os07g007360(KU70)	0.4
ko00564	Glycerophospholipid metabolism	11	0.0755595	AGIS_Os01g017800(PLDZETA1);AGIS_Os01g042860(NMT1);AGIS_Os03g053870(GPAT2);AGIS_Os04g047900(DGK5);AGIS_Os05g017560(GPAT3);AGIS_Os05g036520(Os05g0495700);AGIS_Os05g040280(At1g74320);AGIS_Os05g041500(NMT2);AGIS_Os05g041510(NMT1);AGIS_Os05g041620(LPP2);AGIS_Os06g036160(PLD2)	0.0839695	ko00520	Amino sugar and nucleotide sugar metabolism	34	0.038736	AGIS_Os01g056280(CHIT3);AGIS_Os01g062650(HXK3);AGIS_Os02g050210(GAE1);AGIS_Os03g001450(FKGP);AGIS_Os03g015100(UXS1);AGIS_Os03g018100(ASD1);AGIS_Os03g043730(PGM1);AGIS_Os04g036290(Cht4);AGIS_Os04g036330(Cht5);AGIS_Os04g045650(GALAK);AGIS_Os04g046090(GLCNAC1PUT2);AGIS_Os05g008250(HXK7);AGIS_Os05g013400(XIP);AGIS_Os05g025700(UXS2);AGIS_Os05g028730(Cht2);AGIS_Os06g013070(Os06g0256500);AGIS_Os06g04017…	0.186813
ko00051	Fructose and mannose metabolism	7	0.0772048	AGIS_Os02g043740(PFP-ALPHA);AGIS_Os04g034260(PFK2);AGIS_Os05g039330(PFK3);AGIS_Os06g040170(Os06g0652300);AGIS_Os06g041300(FBP);AGIS_Os08g040220(SDH);AGIS_Os09g020530(PFP-ALPHA)	0.0972222	ko00062	Fatty acid elongation	13	0.038816	AGIS_Os01g028920(KCS5);AGIS_Os02g009630(KCS11);AGIS_Os03g005480(KCS20);AGIS_Os03g010170(CUT1);AGIS_Os03g023640(KCS12);AGIS_Os04g001610(KCR1);AGIS_Os04g035450(KCR1);AGIS_Os06g013360(CUT1);AGIS_Os06g035730(KCS11);AGIS_Os10g027040(KCS12);AGIS_Os10g034270(ppt-1);AGIS_Os11g020370(KCR2);MSTRG.28397(KCS2)	0.232143
ko00400	Phenylalanine, tyrosine and tryptophan biosynthesis	6	0.0880857	AGIS_Os03g002390(PAT1);AGIS_Os04g029270(ADT6);AGIS_Os06g010780(SK2);AGIS_Os07g007080(TSA1);AGIS_Os09g016180(IGPS);AGIS_Os10g034410(DHS2)	0.1	ko00940	Phenylpropanoid biosynthesis	41	0.0550132	AGIS_Os01g013990(PER72);AGIS_Os01g014610(PER24);AGIS_Os01g016520(PER2);AGIS_Os01g019140(PER1);AGIS_Os01g034730(ALDH2C4);AGIS_Os01g059540(4CLL5);AGIS_Os01g059550(4CLL6);AGIS_Os01g064370(Sb03g046810);AGIS_Os02g012200(PER52);AGIS_Os02g012210(PER70);AGIS_Os02g012460(GSVIVT00023967001);AGIS_Os02g036980(PAL);AGIS_Os02g042330(4CL2);AGIS_Os03g011300(pod);AGIS_Os03g011310(HRPN);AGIS_Os03g047860(PER51);AGI…	0.176724
ko00902	Monoterpenoid biosynthesis	2	0.091114	AGIS_Os02g001940(LIS);AGIS_Os04g039430(SALR)	0.2	ko00564	Glycerophospholipid metabolism	25	0.0558261	AGIS_Os01g007430(CK1);AGIS_Os01g040570(LPP2);AGIS_Os01g050340(Os01g0789100);AGIS_Os01g061920(Taz);AGIS_Os01g062620(Os01g0939600);AGIS_Os01g065200(GPDH);AGIS_Os02g035730(PLMT);AGIS_Os02g049980(DGK7);AGIS_Os03g000260(PSD1);AGIS_Os03g027470(DGK1);AGIS_Os03g043310(PLA2-III);AGIS_Os03g053870(GPAT2);AGIS_Os04g047900(DGK5);AGIS_Os05g032620(GPAT6);AGIS_Os05g040280(At1g74320);AGIS_Os05g041500(NMT2);AGIS_O…	0.19084
ko00030	Pentose phosphate pathway	6	0.0994759	AGIS_Os02g043740(PFP-ALPHA);AGIS_Os04g034260(PFK2);AGIS_Os05g039330(PFK3);AGIS_Os06g041300(FBP);AGIS_Os09g020530(PFP-ALPHA);AGIS_Os11g024840(G6PGH2)	0.0967742	ko00400	Phenylalanine, tyrosine and tryptophan biosynthesis	13	0.0632831	AGIS_Os02g017820(NAAT1);AGIS_Os03g013740(OsASA2);AGIS_Os03g024250(DAHPS1);AGIS_Os03g044060(ASB2);AGIS_Os03g053300(ASA1);AGIS_Os04g048430(SK3);AGIS_Os06g031070(TYRAAT2);AGIS_Os07g007080(TSA1);AGIS_Os07g044850(ADT2);AGIS_Os08g020900(IGPS);AGIS_Os09g041160(DHQS);AGIS_Os11g029670(NAAT1);AGIS_Os11g036740(NAAT1)	0.216667
ko00620	Pyruvate metabolism	9	0.105319	AGIS_Os01g040080(PKP2);AGIS_Os01g046600(ME1);AGIS_Os02g038610(ALDH3F1);AGIS_Os03g040390(PKP1);AGIS_Os05g033220(AKR4C10);AGIS_Os06g012320(Os06g0246500);AGIS_Os08g030690(LTA2);AGIS_Os08g030980(At3g47520);AGIS_Os09g033350(ALDH7B4)	0.0833333	ko00260	Glycine, serine and threonine metabolism	17	0.0653747	AGIS_Os01g019270(LPD1);AGIS_Os01g044160(GDCSP);AGIS_Os02g006480(GDH2);AGIS_Os03g006310(AGT2);AGIS_Os03g045780(SHM1);AGIS_Os04g000580(HPR3);AGIS_Os04g034810(maoI);AGIS_Os04g046930(GDCST);AGIS_Os05g041600(TS1);AGIS_Os06g041590(GDH2);AGIS_Os06g044450(At4g29890);AGIS_Os07g000760(GGAT1);AGIS_Os07g007080(TSA1);AGIS_Os08g023080(AKHSDH1);AGIS_Os08g031950(PGDH2);AGIS_Os09g037990(At2g24580);AGIS_Os10g03049…	0.202381
ko01230	Biosynthesis of amino acids	19	0.121922	AGIS_Os01g040080(PKP2);AGIS_Os01g055180(P5CS2);AGIS_Os03g002390(PAT1);AGIS_Os03g018920(PGM1);AGIS_Os03g027930(NAGS2);AGIS_Os03g040390(PKP1);AGIS_Os03g043740(GLN1-3);AGIS_Os03g055370(AK1);AGIS_Os04g029270(ADT6);AGIS_Os04g034260(PFK2);AGIS_Os04g038140(THA1);AGIS_Os05g039330(PFK3);AGIS_Os05g042110(Os05g0555600);AGIS_Os06g010780(SK2);AGIS_Os06g041630(PGK3);AGIS_Os07g007080(TSA1);AGIS_Os09g016180(IGPS…	0.0688406	ko00999	Biosynthesis of various plant secondary metabolites	16	0.0788993	AGIS_Os01g027000(BGLU1);AGIS_Os01g052280(BGLU3);AGIS_Os01g059240(BGLU4);AGIS_Os03g009600(BGLU6);AGIS_Os03g011480(DMAS1);AGIS_Os03g042940(BGLU8);AGIS_Os04g034630(BGLU9);AGIS_Os04g034650(BGLU10);AGIS_Os04g037900(BGLU14);AGIS_Os04g037940(BGLU16);AGIS_Os05g025960(BGLU19);AGIS_Os05g025990(BGLU20);AGIS_Os07g006140(IDS3);AGIS_Os07g044440(NAS3);AGIS_Os09g039010(BGLU33);AGIS_Os12g014720(PLR_Lp1)	0.2
ko00073	Cutin, suberine and wax biosynthesis	4	0.140351	AGIS_Os04g025000(FAR1);AGIS_Os04g037730(SOP1);AGIS_Os04g037760(PXG);AGIS_Os07g019780(FAR1)	0.102564	ko00561	Glycerolipid metabolism	18	0.0844649	AGIS_Os01g003790(SQD2);AGIS_Os01g040570(LPP2);AGIS_Os01g055150(AKR4C10);AGIS_Os02g038540(ALDH3F1);AGIS_Os02g038610(ALDH3F1);AGIS_Os02g045090(ALDH2B7);AGIS_Os02g049980(DGK7);AGIS_Os03g014100(DGD2);AGIS_Os03g027470(DGK1);AGIS_Os03g044150(DDB_G0269086);AGIS_Os03g053870(GPAT2);AGIS_Os04g047900(DGK5);AGIS_Os05g032620(GPAT6);AGIS_Os05g033220(AKR4C10);AGIS_Os09g021670(LPP2);AGIS_Os09g033680(PDAT1);AGIS_…	0.193548
ko00261	Monobactam biosynthesis	2	0.142853	AGIS_Os03g055370(AK1);AGIS_Os09g020160(AKHSDH2)	0.153846	ko00410	beta-Alanine metabolism	12	0.0866903	AGIS_Os01g051820(PYD2);AGIS_Os02g038540(ALDH3F1);AGIS_Os02g038610(ALDH3F1);AGIS_Os02g045090(ALDH2B7);AGIS_Os02g045720(PYD1);AGIS_Os03g011390(GAD1);AGIS_Os04g032410(GAD4);AGIS_Os04g034810(maoI);AGIS_Os04g051110(PAO4);AGIS_Os07g026370(PYD3);AGIS_Os08g033560(GAD1);AGIS_Os11g007320(ALDH3H1)	0.210526
ko00500	Starch and sucrose metabolism	14	0.148177	AGIS_Os01g052270(BGLU2);AGIS_Os03g003630(BAMY2);AGIS_Os03g023010(At3g13560);AGIS_Os03g025270(SUS1);AGIS_Os03g046690(BACOVA_02659);AGIS_Os03g046730(BACOVA_02659);AGIS_Os04g029400(SBEI);AGIS_Os04g034650(BGLU10);AGIS_Os06g005360(SS1);AGIS_Os08g036970(BGLU27);AGIS_Os09g016170(CIN7);AGIS_Os09g027500(TPP7);AGIS_Os09g038990(BGLU32);AGIS_Os10g026550(BAMY1)	0.0703518	ko04626	Plant-pathogen interaction	50	0.0955151	AGIS_Os01g024250(PRMS);AGIS_Os01g028920(KCS5);AGIS_Os01g037290(WRKY27);AGIS_Os01g053440(WRKY24);AGIS_Os01g063350(CML25);AGIS_Os01g063370(CML10);AGIS_Os02g009630(KCS11);AGIS_Os02g037060(CNGC15);AGIS_Os03g002590(CPK7);AGIS_Os03g005480(KCS20);AGIS_Os03g010170(CUT1);AGIS_Os03g015510(MPK5);AGIS_Os03g023640(KCS12);AGIS_Os03g041730(CPK9);AGIS_Os03g055190(RIN4);AGIS_Os04g011790(RPM1);AGIS_Os04g021310(CCP…	0.165563
ko00130	Ubiquinone and other terpenoid-quinone biosynthesis	5	0.153312	AGIS_Os01g059540(4CLL5);AGIS_Os01g059550(4CLL6);AGIS_Os02g006220(HPD);AGIS_Os02g007200(4CL3);AGIS_Os02g023600(CYP73A14)	0.0909091	ko00780	Biotin metabolism	6	0.103389	AGIS_Os04g032200(KAS12);AGIS_Os07g033240(At3g03980);AGIS_Os08g013310(BIO3-BIO1);AGIS_Os09g018530(Os09g0277800);AGIS_Os10g025710(At3g03980);AGIS_Os10g034080(BIOF)	0.25
ko00460	Cyanoamino acid metabolism	6	0.159515	AGIS_Os01g052270(BGLU2);AGIS_Os03g046690(BACOVA_02659);AGIS_Os03g046730(BACOVA_02659);AGIS_Os04g034650(BGLU10);AGIS_Os08g036970(BGLU27);AGIS_Os09g038990(BGLU32)	0.084507	ko00905	Brassinosteroid biosynthesis	6	0.103389	AGIS_Os01g024890(CYP734A6);AGIS_Os02g009580(CYP734A2);AGIS_Os03g010780(CYP90B2);AGIS_Os09g033430(CYP92C6);AGIS_Os11g003680(CYP90A3);AGIS_Os12g003340(CYP90A4)	0.25
ko00330	Arginine and proline metabolism	6	0.190299	AGIS_Os01g055180(P5CS2);AGIS_Os02g038610(ALDH3F1);AGIS_Os03g051240(P4H7);AGIS_Os04g008470(At4g34880);AGIS_Os09g033350(ALDH7B4);AGIS_Os10g033380(POX2)	0.08	ko00460	Cyanoamino acid metabolism	14	0.105059	AGIS_Os01g004640(GGT3);AGIS_Os01g027000(BGLU1);AGIS_Os01g052280(BGLU3);AGIS_Os01g059240(BGLU4);AGIS_Os03g009600(BGLU6);AGIS_Os03g042940(BGLU8);AGIS_Os03g045780(SHM1);AGIS_Os04g034630(BGLU9);AGIS_Os04g034650(BGLU10);AGIS_Os04g037900(BGLU14);AGIS_Os04g037940(BGLU16);AGIS_Os05g025960(BGLU19);AGIS_Os05g025990(BGLU20);AGIS_Os09g039010(BGLU33)	0.197183
ko00950	Isoquinoline alkaloid biosynthesis	3	0.200543	AGIS_Os06g020820(At1g31672);AGIS_Os08g003470(TDC1);AGIS_Os08g003490(TDC1)	0.1	ko04712	Circadian rhythm - plant	10	0.105615	AGIS_Os01g007370(GI);AGIS_Os02g036910(CRY2);AGIS_Os05g003680(APG);AGIS_Os06g035960(HY5);AGIS_Os08g004990(LHY);AGIS_Os09g040590(PRR95);AGIS_Os10g034440(CKB4);AGIS_Os11g027850(CHS1);AGIS_Os11g029140(Os11g0547000);MSTRG.1444(PIL15)	0.212766
ko00300	Lysine biosynthesis	2	0.218386	AGIS_Os03g055370(AK1);AGIS_Os09g020160(AKHSDH2)	0.117647	ko00051	Fructose and mannose metabolism	14	0.114721	AGIS_Os01g040390(MAN1);AGIS_Os01g046840(MAN2);AGIS_Os01g056840(OsI_04558);AGIS_Os01g062650(HXK3);AGIS_Os02g043740(PFP-ALPHA);AGIS_Os03g014010(OsI_10887);AGIS_Os03g053450(MAN3);AGIS_Os05g008250(HXK7);AGIS_Os06g002770(NUDT14);AGIS_Os06g018390(MAN6);AGIS_Os06g019810(PFP-ALPHA);AGIS_Os06g040170(Os06g0652300);AGIS_Os09g040820(TPIP1);AGIS_Os11g006010(ALDP)	0.194444
ko01212	Fatty acid metabolism	7	0.219425	AGIS_Os02g043940(DES2);AGIS_Os04g035450(KCR1);AGIS_Os07g019840(DES2);AGIS_Os07g019850(DES2);AGIS_Os08g008650(Os08g0199400);AGIS_Os08g021570(Os08g0327400);AGIS_Os08g027760(PAS2A)	0.0736842	ko00402	Benzoxazinoid biosynthesis	3	0.116664	AGIS_Os03g050710(BX1);AGIS_Os03g050720(BX1);AGIS_Os08g000510(CYP71C4)	0.333333
ko00270	Cysteine and methionine metabolism	10	0.228609	AGIS_Os01g008360(ACS7);AGIS_Os03g055370(AK1);AGIS_Os05g004560(MAO1B);AGIS_Os05g004570(MAO1B);AGIS_Os05g034770(At3g08860);AGIS_Os07g044440(NAS3);AGIS_Os08g030980(At3g47520);AGIS_Os09g020160(AKHSDH2);AGIS_Os10g022720(ARD4);AGIS_Os11g009840(IDI2)	0.0680272	ko00360	Phenylalanine metabolism	11	0.117828	AGIS_Os02g006220(HPD);AGIS_Os02g017820(NAAT1);AGIS_Os02g036980(PAL);AGIS_Os04g001730(AMI1);AGIS_Os04g001740(AMI1);AGIS_Os04g008420(At4g34880);AGIS_Os04g034810(maoI);AGIS_Os10g021060(TYDC1);AGIS_Os11g029670(NAAT1);AGIS_Os11g036740(NAAT1);AGIS_Os12g029970(ZB8)	0.203704
ko00340	Histidine metabolism	2	0.257373	AGIS_Os02g038610(ALDH3F1);AGIS_Os09g033350(ALDH7B4)	0.105263	ko00531	Glycosaminoglycan degradation	5	0.131962	AGIS_Os05g040580(Os05g0539400);AGIS_Os06g006860(At5g34940);AGIS_Os07g034610(HEXO2);AGIS_Os11g028770(HGSNAT);MSTRG.19983(NAGLU)	0.25
ko00941	Flavonoid biosynthesis	4	0.281028	AGIS_Os02g023600(CYP73A14);AGIS_Os04g050270(F3H-1);AGIS_Os11g001390(CHI3);AGIS_Os12g001370(CHI3)	0.0769231	ko00591	Linoleic acid metabolism	5	0.131962	AGIS_Os02g008690(LOX2.3);AGIS_Os03g042610(Os03g0699700);AGIS_Os03g043310(PLA2-III);AGIS_Os04g032340(Os04g0447100);AGIS_Os08g036960(CM-LOX2)	0.25
ko00310	Lysine degradation	3	0.313267	AGIS_Os02g038610(ALDH3F1);AGIS_Os02g049610(LKR/SDH);AGIS_Os09g033350(ALDH7B4)	0.0789474	ko04016	MAPK signaling pathway - plant	35	0.13468	AGIS_Os01g024250(PRMS);AGIS_Os01g034020(PP2C06);AGIS_Os01g037290(WRKY27);AGIS_Os01g043160(MAPKKK17);AGIS_Os01g043200(MAPKKK17);AGIS_Os01g053440(WRKY24);AGIS_Os02g001440(CATA);AGIS_Os02g008860(HMA4);AGIS_Os02g049100(ER2);AGIS_Os03g010520(MKK9);AGIS_Os03g014130(PP2C30);AGIS_Os03g015510(MPK5);AGIS_Os03g050500(FRL4A);AGIS_Os04g007120(ETR2);AGIS_Os04g029970(--);AGIS_Os04g043000(ACS1);AGIS_Os05g024000(…	0.166667
ko00730	Thiamine metabolism	2	0.315902	AGIS_Os05g026130(TPK3);AGIS_Os07g007790(Os07g0190000)	0.0909091	ko00380	Tryptophan metabolism	14	0.146717	AGIS_Os01g019270(LPD1);AGIS_Os02g001440(CATA);AGIS_Os02g038540(ALDH3F1);AGIS_Os02g038610(ALDH3F1);AGIS_Os02g045090(ALDH2B7);AGIS_Os03g005420(YUCCA8);AGIS_Os04g001730(AMI1);AGIS_Os04g001740(AMI1);AGIS_Os04g002810(YUC5);AGIS_Os04g008420(At4g34880);AGIS_Os07g021960(YUC5);AGIS_Os10g021060(TYDC1);AGIS_Os11g007320(ALDH3H1);AGIS_Os12g015020(CYP71P1)	0.186667
ko00520	Amino sugar and nucleotide sugar metabolism	11	0.340187	AGIS_Os01g016700(BXL2);AGIS_Os03g034950(UGD2);AGIS_Os04g036270(Cht4);AGIS_Os04g036330(Cht5);AGIS_Os04g048440(BXL4);AGIS_Os05g013490(XIP);AGIS_Os05g028730(Cht2);AGIS_Os06g040170(Os06g0652300);AGIS_Os06g046950(Cht3);AGIS_Os09g036590(GAUT4);AGIS_Os09g038360(GAE6)	0.0604396	ko03008	Ribosome biogenesis in eukaryotes	19	0.148248	AGIS_Os02g000360(Utp6);AGIS_Os03g004560(Wdr3);AGIS_Os03g020480(NUG2);AGIS_Os03g038230(LSG1-2);AGIS_Os03g038460(EFL1);AGIS_Os03g053130(RBM28);AGIS_Os04g044380(Tbl3);AGIS_Os04g049310(SDN3);AGIS_Os05g038710(PWP2);AGIS_Os06g008280(At1g50920);AGIS_Os07g000930(At1g50920);AGIS_Os07g039730(CBF5);AGIS_Os07g042190(nop56);AGIS_Os10g025780(MDN1);AGIS_Os10g025790(MDN1);AGIS_Os10g034440(CKB4);AGIS_Os12g005630(…	0.17757
ko00410	beta-Alanine metabolism	4	0.340291	AGIS_Os02g038610(ALDH3F1);AGIS_Os02g045720(PYD1);AGIS_Os06g020820(At1g31672);AGIS_Os09g033350(ALDH7B4)	0.0701754	ko00100	Steroid biosynthesis	9	0.176965	AGIS_Os01g009800(CYP710A1);AGIS_Os01g021770(FK);AGIS_Os02g001260(CYP51);AGIS_Os02g003710(Os02g0139700);AGIS_Os03g000850(GL1-10);AGIS_Os05g010270(CYP51);AGIS_Os07g009170(Smt1-1);AGIS_Os09g043520(FK);AGIS_Os10g020780(DIM)	0.195652
ko00903	Limonene and pinene degradation	1	0.346129	AGIS_Os02g038610(ALDH3F1)	0.125	ko00790	Folate biosynthesis	7	0.181366	AGIS_Os02g015270(DAAT);AGIS_Os02g033730(--);AGIS_Os04g033520(CNX3);AGIS_Os05g013160(DAAT);AGIS_Os06g044570(ADCS);AGIS_Os09g043090(FOLB1);MSTRG.26101(GCH1)	0.205882
ko04144	Endocytosis	11	0.346795	AGIS_Os01g014170(ARF);AGIS_Os01g017800(PLDZETA1);AGIS_Os01g039590(ARPC2A);AGIS_Os01g047140(RIC2);AGIS_Os01g054570(HSP70-4);AGIS_Os03g011880(ERD7);AGIS_Os03g014810(HSP70);AGIS_Os03g043100(PIP5K1);AGIS_Os05g033530(HSP70-4);AGIS_Os06g036160(PLD2);AGIS_Os08g030160(DRP2A)	0.0601093	ko00965	Betalain biosynthesis	2	0.19634	AGIS_Os01g057790(LIGB);AGIS_Os10g021060(TYDC1)	0.333333
ko00760	Nicotinate and nicotinamide metabolism	2	0.373339	AGIS_Os02g003170(Os02g0134400);AGIS_Os07g039610(--)	0.08	ko01040	Biosynthesis of unsaturated fatty acids	8	0.257228	AGIS_Os04g001610(KCR1);AGIS_Os04g027240(Os04g0379900);AGIS_Os04g035450(KCR1);AGIS_Os07g019840(DES2);AGIS_Os07g019850(DES2);AGIS_Os08g008650(Os08g0199400);AGIS_Os08g008710(OsI_28174);AGIS_Os11g020370(KCR2)	0.181818
ko04070	Phosphatidylinositol signaling system	5	0.387941	AGIS_Os01g049440(VIP2);AGIS_Os02g023500(ITPK4);AGIS_Os03g043100(PIP5K1);AGIS_Os04g047900(DGK5);AGIS_Os09g030280(FAB1C)	0.0632911	ko00232	Caffeine metabolism	1	0.257505	AGIS_Os01g056700(At2g26230)	0.5
ko00770	Pantothenate and CoA biosynthesis	3	0.399291	AGIS_Os02g038610(ALDH3F1);AGIS_Os02g045720(PYD1);AGIS_Os06g009160(Os06g0207000)	0.0681818	ko00310	Lysine degradation	7	0.266573	AGIS_Os01g019270(LPD1);AGIS_Os02g038540(ALDH3F1);AGIS_Os02g038610(ALDH3F1);AGIS_Os02g045090(ALDH2B7);AGIS_Os03g043050(ASHR1);AGIS_Os09g037990(At2g24580);AGIS_Os11g007320(ALDH3H1)	0.184211
ko00900	Terpenoid backbone biosynthesis	4	0.39992	AGIS_Os01g051310(ISPE);AGIS_Os07g007790(Os07g0190000);AGIS_Os07g035080(GGPS);AGIS_Os08g008090(SPS1)	0.0645161	ko00604	Glycosphingolipid biosynthesis - ganglio series	2	0.305728	AGIS_Os05g040580(Os05g0539400);AGIS_Os07g034610(HEXO2)	0.25
ko00100	Steroid biosynthesis	3	0.427414	AGIS_Os01g009800(CYP710A1);AGIS_Os02g003710(Os02g0139700);AGIS_Os10g020780(DIM)	0.0652174	ko00220	Arginine biosynthesis	7	0.312724	AGIS_Os02g038810(GDH3);AGIS_Os03g014990(OsI_11009);AGIS_Os03g027930(NAGS2);AGIS_Os07g000760(GGAT1);AGIS_Os07g024080(AG118);AGIS_Os07g035480(NAGS2);AGIS_Os11g017970(Os12g0234800)	0.175
ko01200	Carbon metabolism	17	0.441833	AGIS_Os01g040080(PKP2);AGIS_Os01g046600(ME1);AGIS_Os02g038810(GDH3);AGIS_Os03g018920(PGM1);AGIS_Os03g040390(PKP1);AGIS_Os03g050470(GDH1);AGIS_Os04g034260(PFK2);AGIS_Os04g040330(GDH2);AGIS_Os05g039330(PFK3);AGIS_Os06g012320(Os06g0246500);AGIS_Os06g041300(FBP);AGIS_Os06g041630(PGK3);AGIS_Os07g030520(ICL);AGIS_Os08g030690(LTA2);AGIS_Os08g030980(At3g47520);AGIS_Os11g024840(G6PGH2);AGIS_Os12g015890(RB…	0.0546624	ko00280	Valine, leucine and isoleucine degradation	9	0.327422	AGIS_Os01g019270(LPD1);AGIS_Os02g038540(ALDH3F1);AGIS_Os02g038610(ALDH3F1);AGIS_Os02g045090(ALDH2B7);AGIS_Os03g006310(AGT2);AGIS_Os04g041490(BCAT5);AGIS_Os05g043040(At1g71180);AGIS_Os07g043340(IBR3);AGIS_Os11g007320(ALDH3H1)	0.166667
ko00603	Glycosphingolipid biosynthesis - globo and isoglobo series	1	0.471371	AGIS_Os10g028650(AGAL1)	0.0833333	ko00650	Butanoate metabolism	6	0.327436	AGIS_Os02g001250(GABA-T);AGIS_Os02g031410(GLYR1);AGIS_Os03g011390(GAD1);AGIS_Os03g016990(AAE7);AGIS_Os04g032410(GAD4);AGIS_Os08g033560(GAD1)	0.176471
ko00565	Ether lipid metabolism	2	0.514904	AGIS_Os01g017800(PLDZETA1);AGIS_Os06g036160(PLD2)	0.0606061	ko03030	DNA replication	14	0.328839	AGIS_Os01g030580(MCM4);AGIS_Os01g038640(At4g11060);AGIS_Os02g006300(--);AGIS_Os02g050730(MCM5);AGIS_Os02g053520(RPA2A);AGIS_Os05g012290(Os05g0235800);AGIS_Os05g025210(Prim1);AGIS_Os05g034820(MCM3);AGIS_Os05g040650(FEN1A);AGIS_Os07g018900(At1g67320);AGIS_Os08g006620(Os08g0175300);AGIS_Os11g000470(--);AGIS_Os11g024820(MCM2);AGIS_Os12g034240(MCM7)	0.159091
ko00710	Carbon fixation in photosynthetic organisms	5	0.520274	AGIS_Os01g046600(ME1);AGIS_Os06g041300(FBP);AGIS_Os06g041630(PGK3);AGIS_Os08g030980(At3g47520);AGIS_Os12g015890(RBCS)	0.0543478	ko00909	Sesquiterpenoid and triterpenoid biosynthesis	4	0.329204	AGIS_Os06g025220(Os11g0285000);AGIS_Os08g003430(TPS23);AGIS_Os11g007580(Os11g0189600);AGIS_Os11g015540(Os11g0285000)	0.190476
ko00790	Folate biosynthesis	2	0.531085	AGIS_Os01g040410(PDL2);AGIS_Os12g028690(CNX2)	0.0588235	ko04122	Sulfur relay system	3	0.344567	AGIS_Os02g006100(STR1);AGIS_Os04g033520(CNX3);AGIS_Os12g036600(CTU2)	0.2
ko00280	Valine, leucine and isoleucine degradation	3	0.534273	AGIS_Os02g038610(ALDH3F1);AGIS_Os05g034770(At3g08860);AGIS_Os09g033350(ALDH7B4)	0.0555556	ko01210	2-Oxocarboxylic acid metabolism	10	0.351884	AGIS_Os01g039410(Os05g0573700);AGIS_Os03g014990(OsI_11009);AGIS_Os03g027930(NAGS2);AGIS_Os04g041490(BCAT5);AGIS_Os05g043740(IDH1);AGIS_Os07g000760(GGAT1);AGIS_Os07g024080(AG118);AGIS_Os07g035480(NAGS2);AGIS_Os11g003640(IPMSA);AGIS_Os12g003300(IPMSA)	0.16129
ko00562	Inositol phosphate metabolism	4	0.547804	AGIS_Os02g023500(ITPK4);AGIS_Os03g043100(PIP5K1);AGIS_Os03g052610(mipp1);AGIS_Os09g030280(FAB1C)	0.0533333	ko00600	Sphingolipid metabolism	6	0.353484	AGIS_Os01g037260(Os01g0624000);AGIS_Os01g061750(Os01g0928800);AGIS_Os02g051610(Os02g0806900);AGIS_Os05g040580(Os05g0539400);AGIS_Os10g009320(Os10g0189600);AGIS_Os10g027090(Gba2)	0.171429
ko04122	Sulfur relay system	1	0.549333	AGIS_Os12g028690(CNX2)	0.0666667	ko02010	ABC transporters	7	0.360182	AGIS_Os01g021930(ABCC4);AGIS_Os01g042920(ABCB11);AGIS_Os01g065660(ABCB20);AGIS_Os04g033410(ABCB19);AGIS_Os05g009040(ABCC8);AGIS_Os07g024370(ABCB28);AGIS_Os08g041950(ABCB1)	0.166667
ko00480	Glutathione metabolism	7	0.576142	AGIS_Os01g023210(GSTF1);AGIS_Os01g023470(GST1);AGIS_Os02g023480(GGCT2;2);AGIS_Os03g049690(GSTU1);AGIS_Os10g031630(GSTU6);AGIS_Os11g024840(G6PGH2);AGIS_Os12g021490(Os12g0434400)	0.0507246	ko00290	Valine, leucine and isoleucine biosynthesis	4	0.362643	AGIS_Os01g039410(Os05g0573700);AGIS_Os04g041490(BCAT5);AGIS_Os11g003640(IPMSA);AGIS_Os12g003300(IPMSA)	0.181818
ko00020	Citrate cycle (TCA cycle)	3	0.650467	AGIS_Os06g012320(Os06g0246500);AGIS_Os08g030690(LTA2);AGIS_Os08g030980(At3g47520)	0.046875	ko00730	Thiamine metabolism	4	0.362643	AGIS_Os03g041070(THIC);AGIS_Os06g003900(TKT2);AGIS_Os07g030570(THI1-2);AGIS_Os08g000770(Os08g0109300)	0.181818
ko00909	Sesquiterpenoid and triterpenoid biosynthesis	1	0.672532	AGIS_Os11g007580(Os11g0189600)	0.047619	ko00563	Glycosylphosphatidylinositol (GPI)-anchor biosynthesis	5	0.373042	AGIS_Os02g001150(Pigb);AGIS_Os03g024920(SPAC630.12);AGIS_Os04g051750(gpi12);AGIS_Os06g010540(--);MSTRG.5342(--)	0.172414
ko04141	Protein processing in endoplasmic reticulum	13	0.682716	AGIS_Os01g003270(HSP16.9B);AGIS_Os01g007540(HSP18.0);AGIS_Os01g054570(HSP70-4);AGIS_Os02g049510(HSP18.6);AGIS_Os03g013920(HSP17.9A);AGIS_Os03g013980(HSP17.4);AGIS_Os03g013990(HSP18.1);AGIS_Os03g014810(HSP70);AGIS_Os04g000700(HSP82);AGIS_Os05g033530(HSP70-4);AGIS_Os06g012820(HSP16.0);AGIS_Os08g036240(HSP81-1);AGIS_Os11g022250(--)	0.0469314	ko03410	Base excision repair	8	0.387289	AGIS_Os01g051060(tag);AGIS_Os04g036930(guaA);AGIS_Os05g040650(FEN1A);AGIS_Os06g011640(POLL);AGIS_Os08g006620(Os08g0175300);AGIS_Os08g019210(FPG1);AGIS_Os08g035310(tag);AGIS_Os09g031810(guaA)	0.16
ko00630	Glyoxylate and dicarboxylate metabolism	4	0.716089	AGIS_Os03g043740(GLN1-3);AGIS_Os07g030520(ICL);AGIS_Os08g030980(At3g47520);AGIS_Os12g015890(RBCS)	0.0430108	ko00950	Isoquinoline alkaloid biosynthesis	5	0.402195	AGIS_Os02g017820(NAAT1);AGIS_Os04g034810(maoI);AGIS_Os10g021060(TYDC1);AGIS_Os11g029670(NAAT1);AGIS_Os11g036740(NAAT1)	0.166667
ko00780	Biotin metabolism	1	0.72089	AGIS_Os08g021570(Os08g0327400)	0.0416667	ko00514	Other types of O-glycan biosynthesis	2	0.41212	AGIS_Os01g014760(RDN2);AGIS_Os01g059760(SERGT1)	0.2
ko00905	Brassinosteroid biosynthesis	1	0.72089	AGIS_Os02g009580(CYP734A2)	0.0416667	ko00524	Neomycin, kanamycin and gentamicin biosynthesis	2	0.41212	AGIS_Os01g062650(HXK3);AGIS_Os05g008250(HXK7)	0.2
ko00945	Stilbenoid, diarylheptanoid and gingerol biosynthesis	2	0.748903	AGIS_Os02g023600(CYP73A14);AGIS_Os07g030260(Os07g0271500)	0.0392157	ko00902	Monoterpenoid biosynthesis	2	0.41212	AGIS_Os04g039350(SALR);AGIS_Os10g028400(LIS)	0.2
ko00061	Fatty acid biosynthesis	2	0.758516	AGIS_Os08g008650(Os08g0199400);AGIS_Os08g021570(Os08g0327400)	0.0384615	ko00750	Vitamin B6 metabolism	3	0.424288	AGIS_Os02g002740(PDX2);AGIS_Os03g001490(PPOX2);AGIS_Os05g041600(TS1)	0.176471
ko00230	Purine metabolism	4	0.774354	AGIS_Os04g038240(ADK2);AGIS_Os07g037820(RSH3);AGIS_Os07g044730(AMPD);MSTRG.6023(APY2)	0.039604	ko00941	Flavonoid biosynthesis	8	0.431841	AGIS_Os04g000160(CYP93G1);AGIS_Os04g047540(ANR);AGIS_Os04g047560(ANR);AGIS_Os04g050270(F3H-1);AGIS_Os05g021970(CYP73A2);AGIS_Os10g012850(CYP75B3);AGIS_Os11g006970(HCT4);AGIS_Os11g027850(CHS1)	0.153846
ko04146	Peroxisome	4	0.780932	AGIS_Os04g025000(FAR1);AGIS_Os07g019780(FAR1);AGIS_Os08g041700(SODCP);AGIS_Os09g038770(PXN)	0.0392157	ko00901	Indole alkaloid biosynthesis	1	0.448755	AGIS_Os10g021060(TYDC1)	0.25
ko00071	Fatty acid degradation	2	0.78547	AGIS_Os02g038610(ALDH3F1);AGIS_Os09g033350(ALDH7B4)	0.0363636	ko00073	Cutin, suberine and wax biosynthesis	6	0.457933	AGIS_Os02g036630(GL1-4);AGIS_Os02g045540(PXG4);AGIS_Os03g005920(FAR2);AGIS_Os04g029320(CYP77A4);AGIS_Os06g012930(PXG4);AGIS_Os08g041300(FAR1)	0.153846
ko00563	Glycosylphosphatidylinositol (GPI)-anchor biosynthesis	1	0.786181	AGIS_Os06g010540(--)	0.0344828	ko00590	Arachidonic acid metabolism	3	0.462924	AGIS_Os01g004640(GGT3);AGIS_Os03g043310(PLA2-III);AGIS_Os11g015400(GPX2)	0.166667
ko01210	2-Oxocarboxylic acid metabolism	2	0.838305	AGIS_Os03g027930(NAGS2);AGIS_Os03g055370(AK1)	0.0322581	ko00330	Arginine and proline metabolism	11	0.46707	AGIS_Os01g006630(P4H7);AGIS_Os01g055180(P5CS2);AGIS_Os02g038540(ALDH3F1);AGIS_Os02g038610(ALDH3F1);AGIS_Os02g045090(ALDH2B7);AGIS_Os04g001730(AMI1);AGIS_Os04g001740(AMI1);AGIS_Os04g008420(At4g34880);AGIS_Os04g034050(AIH);AGIS_Os04g051110(PAO4);AGIS_Os11g007320(ALDH3H1)	0.146667
ko00600	Sphingolipid metabolism	1	0.844744	AGIS_Os10g028650(AGAL1)	0.0285714	ko00250	Alanine, aspartate and glutamate metabolism	10	0.469833	AGIS_Os01g032990(CARB);AGIS_Os02g001250(GABA-T);AGIS_Os02g003170(Os02g0134400);AGIS_Os02g038810(GDH3);AGIS_Os03g006310(AGT2);AGIS_Os03g011390(GAD1);AGIS_Os04g032410(GAD4);AGIS_Os05g042110(Os05g0555600);AGIS_Os07g000760(GGAT1);AGIS_Os08g033560(GAD1)	0.147059
ko00513	Various types of N-glycan biosynthesis	1	0.860463	AGIS_Os02g032610(GALT1)	0.027027	ko00071	Fatty acid degradation	8	0.497828	AGIS_Os02g038540(ALDH3F1);AGIS_Os02g038610(ALDH3F1);AGIS_Os02g045090(ALDH2B7);AGIS_Os05g003150(LACS1);AGIS_Os06g005160(LACS4);AGIS_Os07g043340(IBR3);AGIS_Os11g003980(LACS6);AGIS_Os11g007320(ALDH3H1)	0.145455
ko00240	Pyrimidine metabolism	2	0.884089	AGIS_Os02g045720(PYD1);MSTRG.6023(APY2)	0.0285714	ko00470	D-Amino acid metabolism	1	0.525044	AGIS_Os01g042900(Os01g0695600)	0.2
ko02010	ABC transporters	1	0.893163	AGIS_Os04g010850(ABCC14)	0.0238095	ko00785	Lipoic acid metabolism	1	0.525044	AGIS_Os12g037190(LIP2P)	0.2
ko04145	Phagosome	3	0.896995	AGIS_Os03g010110(TUBA2);AGIS_Os03g039480(TUBB8);AGIS_Os09g030280(FAB1C)	0.03	ko01230	Biosynthesis of amino acids	38	0.539975	AGIS_Os01g015050(HISN2);AGIS_Os01g039410(Os05g0573700);AGIS_Os01g040080(PKP2);AGIS_Os01g055180(P5CS2);AGIS_Os03g000040(PRS1);AGIS_Os03g008270(SAT4);AGIS_Os03g013090(HISN4);AGIS_Os03g013740(OsASA2);AGIS_Os03g014990(OsI_11009);AGIS_Os03g024250(DAHPS1);AGIS_Os03g027930(NAGS2);AGIS_Os03g044060(ASB2);AGIS_Os03g045780(SHM1);AGIS_Os03g053300(ASA1);AGIS_Os04g041490(BCAT5);AGIS_Os04g048430(SK3);AGIS_Os05g…	0.137681
ko03018	RNA degradation	4	0.916463	AGIS_Os03g001300(HSP1);AGIS_Os04g034260(PFK2);AGIS_Os05g039330(PFK3);AGIS_Os10g033110(--)	0.030303	ko00261	Monobactam biosynthesis	2	0.554497	AGIS_Os04g000980(APS2);AGIS_Os08g023080(AKHSDH1)	0.153846
ko04712	Circadian rhythm - plant	1	0.918218	AGIS_Os04g035850(FT)	0.0212766	ko00350	Tyrosine metabolism	7	0.592119	AGIS_Os02g006220(HPD);AGIS_Os02g017820(NAAT1);AGIS_Os04g034810(maoI);AGIS_Os10g021060(TYDC1);AGIS_Os11g012060(GSTZ1);AGIS_Os11g029670(NAAT1);AGIS_Os11g036740(NAAT1)	0.134615
ko00860	Porphyrin metabolism	1	0.930341	AGIS_Os01g037760(cysG)	0.02	ko00944	Flavone and flavonol biosynthesis	2	0.596217	AGIS_Os01g006770(UGT73C6);AGIS_Os10g012850(CYP75B3)	0.142857
ko03410	Base excision repair	1	0.930341	AGIS_Os06g039970(guaA)	0.02	ko00562	Inositol phosphate metabolism	10	0.601124	AGIS_Os03g007920(RINO1);AGIS_Os03g021460(PIP5K4);AGIS_Os04g053000(FAB1D);AGIS_Os06g026000(PIS2);AGIS_Os06g032510(Os06g0561000);AGIS_Os08g030460(FAB1C);AGIS_Os09g039600(--);AGIS_Os09g040820(TPIP1);AGIS_Os10g000430(ITPK1);AGIS_Os11g003810(PIP5K6)	0.133333
ko03013	Nucleocytoplasmic transport	3	0.960797	AGIS_Os05g000630(SR45);AGIS_Os06g035860(RAN3);AGIS_Os12g005600(NUP98A)	0.024	ko00592	alpha-Linolenic acid metabolism	8	0.640134	AGIS_Os02g008690(LOX2.3);AGIS_Os03g010620(CYP74A2);AGIS_Os03g043310(PLA2-III);AGIS_Os04g025360(CEQORH);AGIS_Os04g032340(Os04g0447100);AGIS_Os05g000230(SAMT);AGIS_Os08g036960(CM-LOX2);AGIS_Os12g023010(DOX1)	0.129032
ko03040	Spliceosome	6	0.973083	AGIS_Os01g054570(HSP70-4);AGIS_Os03g014810(HSP70);AGIS_Os03g023000(SCL30A);AGIS_Os03g042750(prpf18);AGIS_Os05g033530(HSP70-4);AGIS_Os07g039490(SCL30A)	0.0275229	ko00966	Glucosinolate biosynthesis	1	0.647434	AGIS_Os04g041490(BCAT5)	0.142857
ko03008	Ribosome biogenesis in eukaryotes	2	0.977421	AGIS_Os06g035860(RAN3);AGIS_Os11g039450(--)	0.0186916	ko00270	Cysteine and methionine metabolism	19	0.662597	AGIS_Os01g016180(Os01g0290600);AGIS_Os01g042900(Os01g0695600);AGIS_Os02g006100(STR1);AGIS_Os02g017820(NAAT1);AGIS_Os03g006310(AGT2);AGIS_Os03g008270(SAT4);AGIS_Os04g041490(BCAT5);AGIS_Os04g043000(ACS1);AGIS_Os05g004560(MAO1B);AGIS_Os05g011520(CMT2);AGIS_Os07g007150(MET1B);AGIS_Os07g044440(NAS3);AGIS_Os08g023080(AKHSDH1);AGIS_Os08g031950(PGDH2);AGIS_Os09g034210(ACO1);AGIS_Os10g022720(ARD4);AGIS_Os…	0.129252
ko03050	Proteasome	1	0.978573	MSTRG.40261(--)	0.0138889	ko04070	Phosphatidylinositol signaling system	10	0.66867	AGIS_Os02g049980(DGK7);AGIS_Os03g021460(PIP5K4);AGIS_Os03g027470(DGK1);AGIS_Os04g047900(DGK5);AGIS_Os04g053000(FAB1D);AGIS_Os06g026000(PIS2);AGIS_Os08g030460(FAB1C);AGIS_Os10g000430(ITPK1);AGIS_Os10g013510(CDS1);AGIS_Os11g003810(PIP5K6)	0.126582
ko00960	Tropane, piperidine and pyridine alkaloid biosynthesis	4	0.984676	AGIS_Os01g031510(--);AGIS_Os04g019640(At2g29170);AGIS_Os06g020820(At1g31672);AGIS_Os11g021460(At5g06060)	0.0224719	ko00196	Photosynthesis - antenna proteins	2	0.670676	AGIS_Os01g035580(CAB2R);AGIS_Os02g048050(LHCA5)	0.125
ko00190	Oxidative phosphorylation	5	0.990294	AGIS_Os01g056850(IPP);AGIS_Os03g041760(LHA1);AGIS_Os05g001360(PPA4);AGIS_Os05g031770(IPP);AGIS_Os06g042330(ndhD)	0.0228311	ko03013	Nucleocytoplasmic transport	16	0.671284	AGIS_Os01g013190(Os01g0253300);AGIS_Os01g036980(SEH1);AGIS_Os01g038070(RAE1);AGIS_Os01g046780(NUP85);AGIS_Os03g006320(NUP96);AGIS_Os03g010570(NUP133);AGIS_Os03g020180(ABH1);AGIS_Os03g051860(Y14B);AGIS_Os04g023510(SAD2);AGIS_Os05g024740(KPNB1);AGIS_Os07g038910(ACIN1);AGIS_Os08g000670(MAGO1);AGIS_Os09g026980(THO6);AGIS_Os10g005060(--);AGIS_Os11g000060(ALY1);AGIS_Os12g000030(ALY1)	0.128
ko03015	mRNA surveillance pathway	2	0.992967	AGIS_Os05g000630(SR45);AGIS_Os05g026700(ERF1-2)	0.0151515	ko00760	Nicotinate and nicotinamide metabolism	3	0.692172	AGIS_Os02g003170(Os02g0134400);AGIS_Os07g039610(--);AGIS_Os08g041310(URH1)	0.12
ko03420	Nucleotide excision repair	1	0.996744	AGIS_Os01g003750(DDB2)	0.00934579	ko00670	One carbon pool by folate	2	0.733603	AGIS_Os03g045780(SHM1);AGIS_Os04g046930(GDCST)	0.111111
ko03440	Homologous recombination	1	0.99877	AGIS_Os03g016940(At4g02110)	0.008	ko00440	Phosphonate and phosphinate metabolism	1	0.738312	AGIS_Os10g019950(PECT1)	0.111111
ko00195	Photosynthesis	1	0.999816	AGIS_Os01g056290(FDX6)	0.00625	ko03060	Protein export	8	0.741761	AGIS_Os01g004630(ALB3);AGIS_Os02g014680(PLSP1);AGIS_Os03g001520(OXA1L);AGIS_Os03g037230(TATA);AGIS_Os03g054890(ALB4);AGIS_Os05g037810(SRP54-2);AGIS_Os06g014750(SEC11A);AGIS_Os10g030920(OXA1L)	0.117647
ko03020	RNA polymerase	2	0.999907	AGIS_Os03g010010(GIP);AGIS_Os03g025670(GIP)	0.00909091	ko03040	Spliceosome	27	0.763609	AGIS_Os02g000250(SMD3B);AGIS_Os02g002050(RS41);AGIS_Os02g014620(Sb04g009880);AGIS_Os02g023140(snrnp27);AGIS_Os02g033240(SMD1B);AGIS_Os02g035570(RSZ23);AGIS_Os03g016500(Os03g0298800);AGIS_Os03g020180(ABH1);AGIS_Os03g051860(Y14B);AGIS_Os04g027980(LSM6B);AGIS_Os04g050320(At2g30000);AGIS_Os05g005880(RS2Z33);AGIS_Os05g033530(HSP70-4);AGIS_Os06g045680(syf2);AGIS_Os07g003710(PRP31);AGIS_Os07g038910(ACIN…	0.123853
ko04120	Ubiquitin mediated proteolysis	1	0.999978	AGIS_Os01g003750(DDB2)	0.00502513	ko04146	Peroxisome	12	0.770021	AGIS_Os02g001440(CATA);AGIS_Os03g005920(FAR2);AGIS_Os03g013820(PXN);AGIS_Os04g046910(GLO2);AGIS_Os05g003150(LACS1);AGIS_Os05g043740(IDH1);AGIS_Os06g005160(LACS4);AGIS_Os07g037500(UP3);AGIS_Os07g038070(GLO4);AGIS_Os08g041300(FAR1);AGIS_Os09g037990(At2g24580);AGIS_Os11g003980(LACS6)	0.117647
ko03010	Ribosome	7	0.999982	AGIS_Os02g003480(RPL3);AGIS_Os02g038950(At4g17560);AGIS_Os03g002000(RPL11);AGIS_Os03g010160(RPL15);AGIS_Os03g043030(RPS13);AGIS_Os07g006450(RPS18A);AGIS_Os11g035890(RPS29)	0.016055	ko04120	Ubiquitin mediated proteolysis	24	0.797361	AGIS_Os01g002110(--);AGIS_Os01g002230(At1g66650);AGIS_Os01g011320(UBC25);AGIS_Os01g044860(RZFP34);AGIS_Os01g058050(SKP2A);AGIS_Os02g002620(SINAT2);AGIS_Os02g018280(ATCSA-1);AGIS_Os02g042530(CDC20-1);AGIS_Os03g011460(APC6);AGIS_Os03g041030(UBC25);AGIS_Os03g044740(Fancl);AGIS_Os03g050230(UBC2);AGIS_Os04g044830(CDC20-1);AGIS_Os04g047330(UBQ3);AGIS_Os05g033550(UBC7);AGIS_Os05g045420(DBB1);AGIS_Os07g0…	0.120603
						ko04130	SNARE interactions in vesicular transport	5	0.797953	AGIS_Os03g045610(KN);AGIS_Os06g005970(SYP132);AGIS_Os06g006550(VAMP713);AGIS_Os08g039260(--);AGIS_Os10g005010(VAMP714)	0.106383
						ko00603	Glycosphingolipid biosynthesis - globo and isoglobo series	1	0.832692	AGIS_Os07g034610(HEXO2)	0.0833333
						ko03440	Homologous recombination	14	0.839356	AGIS_Os01g033590(RAD51C);AGIS_Os01g038640(At4g11060);AGIS_Os01g059520(At2g19490);AGIS_Os02g026100(RAD50);AGIS_Os02g053520(RPA2A);AGIS_Os04g031190(RECQL4A);AGIS_Os04g049090(EME1);AGIS_Os05g028210(CLSY3);AGIS_Os08g006620(Os08g0175300);AGIS_Os08g013170(DRD1);AGIS_Os09g038140(TOP3B);AGIS_Os11g000470(--);AGIS_Os11g016850(At2g19490);AGIS_Os12g007350(pol)	0.112
						ko00565	Ether lipid metabolism	3	0.854299	AGIS_Os03g043310(PLA2-III);AGIS_Os06g039980(pldZ);AGIS_Os09g031920(PLDALPHA1)	0.0909091
						ko04136	Autophagy - other	4	0.864394	AGIS_Os02g038390(ATG13A);AGIS_Os03g024360(ATG4A);AGIS_Os11g000050(ATG8D);AGIS_Os12g028680(ATG10)	0.0930233
						ko03015	mRNA surveillance pathway	14	0.890447	AGIS_Os01g006970(B'GAMMA);AGIS_Os01g052300(--);AGIS_Os02g049380(Os02g0780600);AGIS_Os03g014070(Os03g0268000);AGIS_Os03g020180(ABH1);AGIS_Os03g051860(Y14B);AGIS_Os04g052170(CFIS2);AGIS_Os05g042060(B'KAPPA);AGIS_Os07g038910(ACIN1);AGIS_Os08g000670(MAGO1);AGIS_Os08g020200(PAB2);AGIS_Os11g000060(ALY1);AGIS_Os12g000030(ALY1);AGIS_Os12g005760(SSU72)	0.106061
						ko00513	Various types of N-glycan biosynthesis	3	0.902927	AGIS_Os03g007030(TUN);AGIS_Os06g012250(GMII);AGIS_Os07g034610(HEXO2)	0.0810811
						ko00300	Lysine biosynthesis	1	0.920654	AGIS_Os08g023080(AKHSDH1)	0.0588235
						ko00910	Nitrogen metabolism	3	0.929207	AGIS_Os01g038400(BCA2);AGIS_Os02g038810(GDH3);AGIS_Os05g042110(Os05g0555600)	0.075
						ko00510	N-Glycan biosynthesis	3	0.948799	AGIS_Os03g007030(TUN);AGIS_Os04g037100(ALG10);AGIS_Os06g012250(GMII)	0.0697674
						ko00020	Citrate cycle (TCA cycle)	5	0.952886	AGIS_Os01g019270(LPD1);AGIS_Os02g046020(Os02g0739600);AGIS_Os04g001860(Os04g0119400);AGIS_Os05g043740(IDH1);AGIS_Os08g030690(LTA2)	0.078125
						ko00640	Propanoate metabolism	2	0.959435	AGIS_Os01g019270(LPD1);AGIS_Os02g028610(ACS)	0.0588235
						ko00450	Selenocompound metabolism	1	0.962393	AGIS_Os04g000980(APS2)	0.0454545
						ko00740	Riboflavin metabolism	1	0.962393	AGIS_Os01g047820(FHY)	0.0454545
						ko00040	Pentose and glucuronate interconversions	7	0.97159	AGIS_Os01g017980(PECS-1.1);AGIS_Os01g055150(AKR4C10);AGIS_Os04g003800(At3g07010);AGIS_Os05g033220(AKR4C10);AGIS_Os05g040890(At1g80170);AGIS_Os09g042430(UGPA);AGIS_Os12g022490(UGD4)	0.0786517
						ko00860	Porphyrin metabolism	3	0.976611	AGIS_Os03g019690(Os03g0337600);AGIS_Os04g051740(PORA);AGIS_Os06g002990(CHLM)	0.06
						ko03430	Mismatch repair	5	0.980273	AGIS_Os01g038640(At4g11060);AGIS_Os01g064100(MLH1);AGIS_Os02g053520(RPA2A);AGIS_Os05g016750(MUS1);AGIS_Os11g000470(--)	0.0684932
						ko04144	Endocytosis	16	0.987467	AGIS_Os01g000370(VPS60-1);AGIS_Os01g015850(--);AGIS_Os01g055220(RAB11C);AGIS_Os02g009050(AGD12);AGIS_Os03g021460(PIP5K4);AGIS_Os03g043810(--);AGIS_Os05g033530(HSP70-4);AGIS_Os06g036670(AGD12);AGIS_Os06g046000(RABA3);AGIS_Os07g027070(VPS32.1);AGIS_Os08g039580(AGD3);AGIS_Os09g031920(PLDALPHA1);AGIS_Os11g003810(PIP5K6);AGIS_Os11g041680(HSC-2);AGIS_Os12g028180(VPS26A);AGIS_Os12g034970(HSC-2)	0.0874317
						ko00970	Aminoacyl-tRNA biosynthesis	4	0.993029	AGIS_Os02g007710(At4g10320);AGIS_Os05g012800(At1g09620);AGIS_Os08g039610(At1g29880);AGIS_Os12g019660(SYNC2)	0.0555556
						ko00945	Stilbenoid, diarylheptanoid and gingerol biosynthesis	2	0.995473	AGIS_Os05g021970(CYP73A2);AGIS_Os11g006970(HCT4)	0.0392157
						ko00195	Photosynthesis	12	0.995896	AGIS_Os01g057140(PSBS1);AGIS_Os01g062520(PSB28);AGIS_Os02g000350(LFNR2);AGIS_Os02g032700(PNSL2);AGIS_Os04g052910(PSBS2);AGIS_Os06g000810(LFNR1);AGIS_Os07g004170(PSBR);AGIS_Os07g029000(ATPC1);AGIS_Os07g032870(petC);AGIS_Os08g000380(ADI1);AGIS_Os08g008720(PSBR);AGIS_Os12g030450(YMF19)	0.075
						ko03018	RNA degradation	9	0.996487	AGIS_Os02g017160(PAT1);AGIS_Os03g055750(RRP46);AGIS_Os04g027980(LSM6B);AGIS_Os04g032050(CPN60B4);AGIS_Os04g052330(CAF1-11);AGIS_Os08g020200(PAB2);AGIS_Os09g027930(ENO1);AGIS_Os11g017720(EXOSC8);AGIS_Os12g004800(At1g08370)	0.0681818
						ko04141	Protein processing in endoplasmic reticulum	24	0.997275	AGIS_Os02g009270(HSP23.6);AGIS_Os02g030900(PDIL1-3);AGIS_Os02g039290(DJA6);AGIS_Os03g014380(Hspbp1);AGIS_Os03g038320(DNAJ1);AGIS_Os03g040940(rnf-5);AGIS_Os03g055170(--);AGIS_Os04g036180(GCN2);AGIS_Os04g039250(RMA1H1);AGIS_Os04g040710(DJA6);AGIS_Os05g033530(HSP70-4);AGIS_Os05g033550(UBC7);AGIS_Os06g005590(PDIL1-5);AGIS_Os07g017150(--);AGIS_Os07g029460(HSP18.8);AGIS_Os08g001120(CHIP);AGIS_Os08g0352…	0.0866426
						ko03420	Nucleotide excision repair	6	0.998215	AGIS_Os02g018280(ATCSA-1);AGIS_Os02g053520(RPA2A);AGIS_Os05g009290(TFB5);AGIS_Os05g045420(DBB1);AGIS_Os08g006620(Os08g0175300);AGIS_Os11g000470(--)	0.0560748
						ko03022	Basal transcription factors	2	0.998642	AGIS_Os05g009290(TFB5);AGIS_Os12g003450(--)	0.0333333
						ko04145	Phagosome	5	0.998901	AGIS_Os02g018670(RAC7);AGIS_Os04g053000(FAB1D);AGIS_Os05g029750(TUBB6);AGIS_Os08g030460(FAB1C);AGIS_Os11g012220(TUBA)	0.05
						ko03020	RNA polymerase	13	0.999958	AGIS_Os01g041600(RE2);AGIS_Os01g041650(--);AGIS_Os01g048170(GIP);AGIS_Os04g036160(NRPC1);AGIS_Os04g048470(NRPD2);AGIS_Os05g005390(NRPE7);AGIS_Os06g030130(GIP);AGIS_Os06g036100(--);AGIS_Os06g036930(NRPA1);AGIS_Os07g037770(--);AGIS_Os07g038020(NRPB9A);AGIS_Os10g028870(NRPA2);AGIS_Os12g027160(--)	0.0590909
						ko03050	Proteasome	1	0.999979	AGIS_Os05g045570(RPN13)	0.0138889
						ko00960	Tropane, piperidine and pyridine alkaloid biosynthesis	8	0.999991	AGIS_Os02g017820(NAAT1);AGIS_Os04g019640(At2g29170);AGIS_Os04g034810(maoI);AGIS_Os11g020980(At5g06060);AGIS_Os11g021460(At5g06060);AGIS_Os11g027850(CHS1);AGIS_Os11g029670(NAAT1);AGIS_Os11g036740(NAAT1)	0.0449438
						ko00190	Oxidative phosphorylation	8	1	AGIS_Os01g056850(IPP);AGIS_Os02g042950(IPP);AGIS_Os03g034250(MTACP2);AGIS_Os03g041760(LHA1);AGIS_Os05g001360(PPA4);AGIS_Os07g029000(ATPC1);AGIS_Os09g016920(ATPA);AGIS_Os12g030450(YMF19)	0.0365297
						ko03010	Ribosome	17	1	AGIS_Os01g027620(At2g44860);AGIS_Os01g050410(rpl14);AGIS_Os02g009110(rplL);AGIS_Os02g012110(RPL11);AGIS_Os02g026670(RPL35);AGIS_Os03g006050(--);AGIS_Os03g025340(179B);AGIS_Os03g052640(RPS23);AGIS_Os05g013020(rplM);AGIS_Os05g039620(rplT);AGIS_Os05g042320(RPL21M);AGIS_Os08g019660(rplO);AGIS_Os08g024650(rpsQ);AGIS_Os08g036610(RPL31);AGIS_Os08g037700(RPS16-2);AGIS_Os09g037030(Ub-CEP52-1);AGIS_Os12g03…	0.0389908

## Sheet: Table S4
Table S4 Logarithmic fold change of R gene expression in WT-CK_vs_WT-T and ScWRKY6-CK_vs_ScWRKY6-T
Gene ID	Gene name	WT-CK_vs_WT-T_log2 FC	ScWRKY6-CK_vs_ScWRKY6-T_log2 FC
AGIS_Os01g000570	Os05g0239150	NA	3.62607
AGIS_Os01g000650	IRL	-2.61786	2.7181
AGIS_Os01g001550	LRK10	NA	-1.70768
AGIS_Os01g003270	HSP16.9B	NA	-2.65261
AGIS_Os01g003330	LRK10L-2.5	-2.98664	2.67047
AGIS_Os01g007540	HSP18.0	NA	-1.66868
AGIS_Os01g011030	spast	NA	-3.58562
AGIS_Os01g016740	AATP1	NA	2.15637
AGIS_Os01g020620	ABCG32	NA	2.75553
AGIS_Os01g030980	CRK2	NA	-2.44001
AGIS_Os01g035970	SWEET6A	NA	-11.4693
AGIS_Os01g038630	At2g19130	NA	3.02729
AGIS_Os01g045090	RGA3	NA	8.99341
AGIS_Os01g054440	ZAT5	-2.52751	2.15992
AGIS_Os01g058710	At2g19130	NA	2.76498
AGIS_Os01g063680	--	NA	1.82013
AGIS_Os02g001160	WAK5	NA	1.39209
AGIS_Os02g003230	MPK13	-1.11438	1.13376
AGIS_Os02g015910	RGA1	NA	1.04566
AGIS_Os02g015990	RGA2	NA	1.61936
AGIS_Os02g016000	RPPL1	NA	1.21908
AGIS_Os02g030760	MIK2	NA	8.39803
AGIS_Os02g031400	MLO1	-2.04674	2.4651
AGIS_Os02g032980	--	-2.42662	1.32246
AGIS_Os02g033690	DDB_G0276461	NA	-1.07256
AGIS_Os02g051680	WAK2	NA	1.86864
AGIS_Os02g053000	PUB33	NA	4.65986
AGIS_Os03g013920	HSP17.9A	NA	-1.26036
AGIS_Os03g013990	HSP18.1	NA	-1.76002
AGIS_Os03g025980	RIPK	-2.24781	1.0831
AGIS_Os03g032880	RPPL1	-1.36075	-1.82441
AGIS_Os03g034540	RGA3	NA	1.34408
AGIS_Os03g048570	SIT2	-1.26714	1.21959
AGIS_Os04g002090	--	NA	2.35725
AGIS_Os04g010850	ABCC14	NA	1.52555
AGIS_Os04g019140	LECRK91	-2.3775	2.27881
AGIS_Os04g025160	At2g19130	-3.71205	2.17521
AGIS_Os04g026390	--	NA	1.85904
AGIS_Os04g043960	ABCC9	NA	-2.98766
AGIS_Os04g047790	B120	-1.82639	2.68754
AGIS_Os04g049030	RLP8	NA	1.17117
AGIS_Os05g004690	Os05g0150500	NA	-1.38723
AGIS_Os05g010560	SWEET3A	NA	-6.276
AGIS_Os05g036230	RGA3	NA	1.87289
AGIS_Os05g044750	Os05g0585400	-1.82951	2.98433
AGIS_Os06g007030	CTR1	NA	-1.6536
AGIS_Os06g026160	SD25	NA	1.74618
AGIS_Os06g034580	XA21	NA	2.00122
AGIS_Os06g034680	XA21	NA	1.84306
AGIS_Os06g043730	At5g57670	NA	2.82117
AGIS_Os06g044460	RPM1	-3.56806	2.51539
AGIS_Os07g001560	--	NA	4.68781
AGIS_Os07g002720	SIT2	NA	9.71195
AGIS_Os07g002850	SIT2	NA	2.07301
AGIS_Os07g002920	SIT2	NA	4.54004
AGIS_Os07g006700	LRX6	NA	1.20079
AGIS_Os07g006710	NEK3	-3.07337	2.77422
AGIS_Os07g007990	At3g28580	1.04589	-1.66997
AGIS_Os07g013120	At3g47570	NA	3.48021
AGIS_Os07g016410	SIT2	NA	2.29611
AGIS_Os07g029860	ABCG43	-2.06522	2.2646
AGIS_Os07g031280	CRK6	NA	2.57994
AGIS_Os07g031290	CRK6	NA	1.97806
AGIS_Os07g031310	CRK6	NA	2.38467
AGIS_Os07g031350	CRK6	NA	2.48859
AGIS_Os07g031620	CRK10	NA	4.55639
AGIS_Os07g031660	CRK10	NA	1.52594
AGIS_Os07g031700	CRK6	NA	4.20474
AGIS_Os07g031710	CRK6	-1.56076	2.06171
AGIS_Os07g031740	CRK6	NA	1.94839
AGIS_Os07g031760	CRK6	NA	1.88725
AGIS_Os07g034050	LECRK91	NA	2.64586
AGIS_Os07g039140	CRK6	NA	-1.18459
AGIS_Os07g039150	CRK6	NA	-1.49307
AGIS_Os07g044230	CIPK3	NA	2.36152
AGIS_Os08g008990	At1g56130	NA	2.21785
AGIS_Os08g009020	At1g56140	-3.3606	2.36348
AGIS_Os08g013480	At3g47570	NA	-2.04569
AGIS_Os08g022070	XA21	NA	2.78717
AGIS_Os08g031520	CCR1	-1.25245	2.29043
AGIS_Os08g036350	WAK3	NA	3.70995
AGIS_Os08g039750	PIK-2	-1.25825	-2.56216
AGIS_Os09g013160	CCR1	1.3679	2.85006
AGIS_Os09g026510	At1g51890	NA	-1.95999
AGIS_Os09g026520	At2g19230	NA	-3.36349
AGIS_Os09g033810	cdk5	NA	3.97651
AGIS_Os09g035840	WAK1	NA	3.44548
AGIS_Os09g037560	CCR1	1.68724	-1.16731
AGIS_Os09g039470	PIK-2	1.1649	1.15267
AGIS_Os09g042240	B120	-2.58665	3.19569
AGIS_Os09g042290	SD18	NA	2.88957
AGIS_Os09g043960	PUB70	NA	1.5994
AGIS_Os11g000180	PHOT1B	-1.50371	-1.23817
AGIS_Os11g005230	--	-2.30801	1.41136
AGIS_Os11g009430	RGA1	NA	1.45585
AGIS_Os11g009550	CRK12	1.75862	1.71771
AGIS_Os11g010790	RPM1	NA	2.88576
AGIS_Os11g012370	RGA5	NA	2.17194
AGIS_Os11g013640	RGA4	NA	2.14639
AGIS_Os11g014750	CRK28	1.02554	-1.28293
AGIS_Os11g024010	KSL8	-1.95497	3.05411
AGIS_Os11g026770	BAK1	NA	3.2877
AGIS_Os11g030590	--	NA	2.42515
AGIS_Os11g032190	ABCG48	-5.12722	2.00431
AGIS_Os11g032820	HAT	NA	4.92106
AGIS_Os11g033860	CRK10	-6.07065	5.90836
AGIS_Os11g038660	CCR3	-1.66999	1.87653
AGIS_Os11g038790	CCR3	NA	1.36498
AGIS_Os11g041560	ZAT5	NA	2.385
AGIS_Os12g000510	MDIS2	NA	1.93046
AGIS_Os12g000730	At5g18500	NA	1.56637
AGIS_Os12g010620	RLP6	NA	2.18724
AGIS_Os12g021200	AATP1	-2.81229	2.34334
AGIS_Os12g024830	AATP1	NA	2.60079
AGIS_Os12g040800	AATP1	NA	2.01861

## Sheet: Table S5
Table S5 Logarithmic fold change of transcription factor expression in WT-CK_vs_WT-T and ScWRKY6-CK_vs_ScWRKY6-T
Gene ID	Gene name	TF_family	WT-CK_vs_WT-T_log2 FC	ScWRKY6-CK_vs_ScWRKY6-T_log2 FC
AGIS_Os01g003690	Os01g0141000	RAV	NA	2.0087
AGIS_Os06g008360	ARF16	ARF	NA	-2.32075
AGIS_Os03g005630	Os03g0164300	B3	NA	1.06436
AGIS_Os01g008590	BHLH41	bHLH	-3.30646	4.46606
AGIS_Os01g063630	IRO2	bHLH	NA	-3.60673
AGIS_Os03g047670	BHLH113	bHLH	NA	9.41151
AGIS_Os10g018660	BHLH96	bHLH	NA	5.00079
AGIS_Os01g039980	CPRF1	bZIP	NA	-1.3694
AGIS_Os08g024440	--	bZIP	-1.82144	2.22684
AGIS_Os01g054440	ZAT5	C2H2	-2.52751	2.15992
AGIS_Os08g041760	STOP2	C2H2	NA	4.09809
AGIS_Os11g041560	ZAT5	C2H2	NA	2.385
AGIS_Os04g051730	DOF5.8	Dof	NA	1.26983
AGIS_Os03g056240	ERF.C.3	ERF	NA	4.71586
AGIS_Os04g030780	ERF110	ERF	NA	-4.84809
AGIS_Os04g040720	ERF034	ERF	NA	3.21987
AGIS_Os02g006220	HPD	G2-like	1.26091	-1.53259
AGIS_Os11g000490	At1g14600	G2-like	NA	1.30101
AGIS_Os12g000490	At1g14600	G2-like	NA	1.16404
AGIS_Os06g000580	SCL6	GRAS	NA	-1.38877
AGIS_Os02g038670	HOX24	HD-ZIP	NA	-4.93506
AGIS_Os04g040180	HOX22	HD-ZIP	1.5175	-1.84034
AGIS_Os01g033040	HSFA6B	HSF	NA	-2.73518
AGIS_Os02g011860	HSFC2A	HSF	NA	-2.14472
AGIS_Os03g046240	HSFA2A	HSF	NA	-4.08042
AGIS_Os05g039810	HSFA4D	HSF	NA	1.267
AGIS_Os06g031950	HSFC2B	HSF	NA	-3.44603
AGIS_Os08g040360	HSFB2B	HSF	NA	-2.28724
AGIS_Os10g022700	HSFA2C	HSF	NA	-1.6181
AGIS_Os03g029150	LBD37	LBD	NA	2.80561
AGIS_Os03g035410	LBD37	LBD	-1.35211	-1.31824
AGIS_Os09g038630	MADS8	MIKC_MADS	NA	-6.14618
AGIS_Os01g026900	--	M-type_MADS	NA	7.82655
AGIS_Os02g031890	KSL4	M-type_MADS	-4.25344	3.56212
AGIS_Os06g018570	--	M-type_MADS	NA	4.94007
AGIS_Os07g025410	--	M-type_MADS	NA	9.53073
AGIS_Os11g011320	--	M-type_MADS	NA	9.05257
AGIS_Os11g036430	--	M-type_MADS	NA	8.72338
AGIS_Os12g010790	--	M-type_MADS	NA	9.44018
AGIS_Os04g034330	AAP7	MYB	NA	-1.66625
AGIS_Os05g040980	MYB2	MYB	2.07201	3.28687
AGIS_Os07g033040	MYB102	MYB	NA	-2.26042
AGIS_Os07g039640	MYB61	MYB	NA	3.92657
AGIS_Os11g041380	MYBAS1	MYB	-2.99983	-1.08754
AGIS_Os12g034790	MYBAS2	MYB	NA	-1.13756
AGIS_Os02g041420	RVE1	MYB_related	2.31355	-1.56866
AGIS_Os06g047150	RVE2	MYB_related	NA	-1.26979
AGIS_Os01g052450	NAC068	NAC	-1.48961	1.27457
AGIS_Os03g019350	WRKY70	WRKY	-1.90082	1.71709
AGIS_Os05g007790	WRKY50	WRKY	-1.74419	1.03585
AGIS_Os07g043750	WRKY54	WRKY	NA	1.41515
AGIS_Os08g036110	WRKY2	WRKY	-2.26178	-2.00156
AGIS_Os09g031610	WRKY62	WRKY	NA	1.40552

## Sheet: Table S6
Table S6 Primers used in this study
Primer name	Primer sequence (5'-3')	Purpose
ScWRKY6-QF	GCGAGGTCCTTCTTGTCGTC	RT-qPCR
ScWRKY6-QR	CGTTCACCGGATCGCTCATT
ScSAG39-QF	CGCCAACGCGGAGTTCATT
ScSAG39-QR	AGAACGCCCAGCAGCAACC
ScPR1-QF	GCAGCCATCCTCATCACGC
ScPR1-QR	CCAGAAGATGTTCTCGCCGTAG
GAPDH-QF	CACGGCCACTGGAAGCA
GAPDH-QR	TCCTCAGGGTTCCTGATGCC
ScAPX1-QF	CCTACGCCGATTTCTACCA
ScAPX1-QR	CTTGCCAAAGACTTGCCTC
ScCATA-QF	AGAGGCAGAAGGCGACCAT
ScCATA-QR	GACCGAGCGAGTCAGCAAA
OsIM1-QF	GGGAGAAGGAGCAGACCGA
OsIM1-QR	GCCACCCAATTCTTCCATG
OsEREBP1-QF	ACTGCCGGATTTGATGGTCCTG
OsEREBP1-QR	CAGCATCATAAGCTCTTGCAGC
OsTPKb-QF	GCTGCACTCGCACACGAT
OsTPKb-QR	CCCCGCCGTGTAGAGCTT
OsAMI-QF	GGCTGTGGTGGTCCTGTTGA
OsAMI-QR	ACAGACGACCTCCAGCGATTAT
OsDST-QF	ATCCAAGAAGGCAAGGTCAATC
OsDST-QR	ACACACGAGGAGGAATTGGAA
OsMYB2-QF	GGGCTGAAACGCACAGGCAAGA
OsMYB2-QR	CTGCTTGGCGTGCTTCTGC
MoPot2-QF	ACGACCCGTCTTTACTTATTTGG
MoPot2-QR	AAGTAGCGTTGGTTTTGTTGGAT
OsUbi-QF	ACGATTGATTTAACCAGTCCATG
OsUbi-QR	TTCTGGTCCTTCCACTTTCAG
OsPR1-QF	CGTGGGTGGACGAGAAGAAG
OsPR1-QR	CAGCCGACGTTGGTGGAGT
OsPR4-QF	GTGCGAGCCACGTATCAT
OsPR4-QR	CACAGAAGGCGGTCCAT
OsPR10-QF	GTCCGGGCACCATCTACACC
OsPR10-QR	CAAGCTTCGTCTCCGTCGAGT
OsZB8-QF	CACCGACCACCTGACTCACA
OsZB8-QR	GATCTCACGCTCGATGGACTT
OsCYP73A14-QF	GGGGCTACCTCAACAAGTGC
OsCYP73A14-QR	TCCGCCTCAAGGATATGGTC
OsCOMT-QF	GTCGTCAGGTGCGAGATGGA
OsCOMT-QR	ACGCCTTGTTGAACGGGAT
OsCYP84A1-QF	GGGCGATGGCGGAGATGAT
OsCYP84A1-QR	ATGACGCAGCGGAGGAAGG
Os4CL3-QF	CCTCGGACAGGGTTACGGT
Os4CL3-QR	TGGTGTTCTTGGTCGCCTC
OsCCR1-1-QF	GTCCTGCTGGAGCGACCTTG
OsCCR1-1-QR	ACGGCGTTGGCGAACTTGC
OsALDH2C4-QF	GCACCATCGTCGTCAAGC
OsALDH2C4-QR	AGCAGAGCCAGTGAAAGCA
OsCAD2-QF	AAGACTGGGCCTGAAGATGTG
OsCAD2-QR	GCAGCAGCCGACGATGA
OsPER1-QF	TCCAACAGCAGCCAGTTCTTC
OsPER1-QR	GCCGCCCATCTTCACCAT
OsCCR1-2-QF	CCCTATGGACCCGAAGAACG
OsCCR1-2-QR	CGTGAACACCACTCGCTTGAT
NbEF-1α-F	TGCTGCTGTAACAAGATGGATGC
NbEF-1α-R	GAGATGGGGACAAAGGGGATT
NbHSR201-F	CAGCAGTCCTTTGGCGTTGTC
NbHSR201-R	GCTCAGTTTAGCCGCAGTTGTG
NbHSR203-F	TGGCTCAACGATTACGCA
NbHSR203-R	GCACGAAACCTGGATGG
NbCAT1-F	CAACTTCCTGCTAATGCTCCAA
NbCAT1-R	TGCCTGTCTGGTGTGAATGA
NbSOD-F	CTCCTACCGTCGCCAAAT
NbSOD-R	GCCCAACCAAGAAACCC
ScActin7-QF	CGTGGCGTCGAGTTTAGTCT
ScActin7-QR	TCTTCTTCTTGTCACCCCGC
ScPR1-P1-QF	TGTAGGCGTCACCACCATTG
ScPR1-P1-QR	TGGAACGGTGCATGAGATGT
ScPR1-P2-QF	GGATCTTCATGCGACCAA
ScPR1-P2-QR	TTTCTACTTACAAGGCTACT
G-ScWRKY6-F	GTACAAAAAAGCAGGCTTCATGGAGGAAGTGGAGGAGGCC	RT-PCR
G-ScWRKY6-R	TTGTACAAGAAAGCTGGGTCCACCTGTGCTGACTGAGTTGG
proScPR1-DNA-F	GATCTTCATGCGACCAA
proScPR1-DNA-R	ACCACCTGCGTGTAGTG
ScSAG39-cDNA-F	ACTGGTCCTTTCAGGCTCCC
ScSAG39-cDNA-R	GCTGCGATGGTTACATTGGT
ScWRKY6-62SK-F	CGCTCTAGAACTAGTGGATCCATGGAGGAAGTGGAGGAGGC	LUC
ScWRKY6-62SK-R	TCAGCGTACCGAATTGGTACCCACCTGTGCTGACTGAGTTG
proScPR1-P1-0800-F	CTATAGGGCGAATTGGGTACCCTCCGAAAAGCCACGCCCCG
proScPR1-P1-0800-R	CGCTCTAGAACTAGTGGATCCGATGAGCTAGTTATGAATAA
pB42-ScWRKY6-F	GATTATGCCTCTCCCGAATTCATGGAGGAAGTGGAGGAGGC	Y1H
pB42-ScWRKY6-R	AGTCCAAAGCTTCTCGAGCACCTGTGCTGACTGAGTTGGC
pLac-proScPR1-P1-F	TATTGGATCGGAATTCCTCCGAAAAGCCACGCCCCG
pLac-proScPR1-P1-R	GAGCACATGCCTCGAGGATGAGCTAGTTATGAATAA
proScPR1-P1-F	TCACCACCATTGATATTGACCATGGCAACTACGTAC	EMSA
proScPR1-P1-R	GTACGTAGTTGCCATGGTCAATATCAATGGTGGTGA
proScPR1-P1-Cy5F	TCACCACCATTGATATTGACCATGGCAACTACGTAC-cy5
proScPR1-P1-Cy5R	GTACGTAGTTGCCATGGTCAATATCAATGGTGGTGA-cy5
proScPR1-P2-F	GAAAAGGAGTCGGCCTTGACTCTAACTCTTCTAAAG
proScPR1-P2-R	CTTTAGAAGAGTTAGAGTCAAGGCCGACTCCTTTTC
proScPR1-P2-Cy5F	GAAAAGGAGTCGGCCTTGACTCTAACTCTTCTAAAG-cy5
proScPR1-P2-Cy5R	CTTTAGAAGAGTTAGAGTCAAGGCCGACTCCTTTTC-cy5
ScWRKY6-GFP-F	ACGGGGGACGAGCTCGGTACCATGGAGGAAGTGGAGGAGGC	Subcelluar Location
ScWRKY6-GFP-R	CATGTCGACTCTAGAGGATCCCACCTGTGCTGACTGAGTTGGC
ScSAG39-GFP-F	TACAAGGGTACCCCCATGTCGGCGTCACGTTT
ScSAG39-GFP-R	GGATCCGTCGACCCCGACGGGGTAGGACGGCA
ScWRKY6-Gate-F	GTTTGTACAAAAAAGCAGGCTTCATGGAGGAAGTGGAGGAGGC	BIFC
ScWRKY6-Gate-R	CACTTTGTACAAGAAAGCTGGGTCCACCTGTGCTGACTGAGTTG
ScSAG39-Gate-F	GTTTGTACAAAAAAGCAGGCTTCATGTCGGCGTCACGTTTCC
ScSAG39-Gate-R	CACTTTGTACAAGAAAGCTGGGTCGACGGGGTAGGACGGCAG
ScSAG39-AD-F	GCCATGGAGGCCAGTGAATTCATGTCGGCGTCACGTTTCC	Y2H
ScSAG39-AD-R	CAGCTCGAGCTCGATGGATCCGACGGGGTAGGACGGCAG
ScWRKY6-BK-F	ATGGCCATGGAGGCCGAATTCATGGAGGAAGTGGAGGAGGC
ScWRKY6-BK-R	CCGCTGCAGGTCGACGGATCCCACCTGTGCTGACTGAGTTGGC
ScSAG39-myc-F	CCATAGGCCTGAATTCGATGTCGGCGTCACG	CoIP
ScSAG39-myc-R	CGACTCTAGAGGATCCGACGGGGTAGGACGG
ScWRKY6-GFP-F	ACGGGGGACGAGCTCGGTACCATGGAGGAAGTGGAGGAGGC
ScWRKY6-GFP-R	CATGTCGACTCTAGAGGATCCCACCTGTGCTGACTGAGTTGGC
